# Supplementary material for: Optimal restoration for pollination services increases forest cover while doubling agricultural profits
Source: PLoS Biol. 2023 May 23;21(5):e3002107. doi: 10.1371/journal.pbio.3002107 (PMC10204975; doi:10.1371/journal.pbio.3002107)
Supplement: S1 Data — Supporting data for Fig 2 Tabs 1 to 6: i. Data_Fig_2 Baseline, ii. Data_Fig_2 Conservation focused, iii. Data_Fig_2 Expan and resto–balanced, iv. Data_Fig_2 Expan and resto–profit, v. Data_Fig_2 Only restoration–balanced, and vi. Data_Fig_2 Only restoration–profit. (XLSX) [file pbio.3002107.s002.xlsx]

## Sheet: Data_Fig_2_baseline
Grid	Shape_Area	Zones_All_1PUF_not_aggre_para1
1	1600	coffe_low
2	1600	coffe_low
3	1600	forest
4	1600	coffe_low
5	1600	coffe_low
6	1600	coffe_low
7	1600	coffe_far
8	1600	forest
9	1600	coffe_far
10	1600	coffe_low
11	1600	other_landuse
12	1600	coffe_low
13	1600	coffe_high
14	1600	coffe_far
15	1600	forest
16	1600	coffe_far
17	1600	forest
18	1600	coffe_low
19	1600	forest
20	1600	coffe_low
21	1600	coffe_far
22	1600	coffe_low
23	1600	coffe_low
24	1600	forest
25	1600	coffe_far
26	1600	coffe_low
27	1600	coffe_low
28	1600	coffe_low
29	1600	other_landuse
30	1600	forest
31	1600	forest
32	1600	coffe_far
33	1600	coffe_high
34	1600	forest
35	1600	coffe_low
36	1600	forest
37	1600	coffe_far
38	1600	coffe_low
39	1600	forest
40	1600	other_landuse
41	1600	forest
42	1600	coffe_low
43	1600	forest
44	1600	forest
45	1600	forest
46	1600	coffe_low
47	1600	forest
48	1600	coffe_low
49	1600	coffe_far
50	1600	other_landuse
51	1600	coffe_low
52	1600	coffe_far
53	1600	other_landuse
54	1600	forest
55	1600	coffe_far
56	1600	other_landuse
57	1600	coffe_low
58	1600	other_landuse
59	1600	coffe_high
60	1600	other_landuse
61	1600	forest
62	1600	coffe_far
63	1600	coffe_far
64	1600	forest
65	1600	other_landuse
66	1600	forest
67	1600	coffe_far
68	1600	forest
69	1600	coffe_mid
70	1600	other_landuse
71	1600	coffe_low
72	1600	coffe_far
73	1600	forest
74	1600	coffe_low
75	1600	coffe_low
76	1600	forest
77	1600	forest
78	1600	coffe_low
79	1600	forest
80	1600	forest
81	1600	other_landuse
82	1600	coffe_mid
83	1600	coffe_low
84	1600	other_landuse
85	1600	other_landuse
86	1600	coffe_far
87	1600	other_landuse
88	1600	other_landuse
89	1600	forest
90	1600	forest
91	1600	coffe_low
92	1600	forest
93	1600	coffe_low
94	1600	coffe_low
95	1600	other_landuse
96	1600	coffe_low
97	1600	coffe_far
98	1600	coffe_low
99	1600	coffe_far
100	1600	forest
101	1600	other_landuse
102	1600	coffe_high
103	1600	forest
104	1600	other_landuse
105	1600	coffe_low
106	1600	coffe_far
107	1600	coffe_far
108	1600	other_landuse
109	1600	other_landuse
110	1600	forest
111	1600	coffe_mid
112	1600	other_landuse
113	1600	forest
114	1600	coffe_mid
115	1600	forest
116	1600	forest
117	1600	coffe_far
118	1600	forest
119	1600	coffe_far
120	1600	coffe_far
121	1600	forest
122	1600	coffe_far
123	1600	coffe_low
124	1600	other_landuse
125	1600	coffe_far
126	1600	coffe_far
127	1600	other_landuse
128	1600	coffe_far
129	1600	coffe_far
130	1600	coffe_low
131	1600	forest
132	1600	forest
133	1600	other_landuse
134	1600	coffe_far
135	1600	coffe_far
136	1600	other_landuse
137	1600	forest
138	1600	other_landuse
139	1600	forest
140	1600	forest
141	1600	coffe_low
142	798.448	coffe_low
143	1600	coffe_low
144	1600	forest
145	1600	other_landuse
146	1600	other_landuse
147	1600	forest
148	1600	forest
149	1600	coffe_low
150	1600	forest
151	1600	coffe_mid
152	1600	forest
153	1600	forest
154	1600	coffe_low
155	1600	coffe_low
156	1600	forest
157	1600	forest
158	774.442	forest
159	1600	coffe_low
160	1600	coffe_low
161	1600	coffe_high
162	1600	forest
163	1600	coffe_low
164	1600	coffe_low
165	1600	forest
166	1600	coffe_far
167	1600	other_landuse
168	1600	other_landuse
169	1600	forest
170	1600	forest
171	1600	forest
172	1600	coffe_low
173	1600	forest
174	1600	coffe_low
175	1600	coffe_low
176	1600	coffe_low
177	1600	forest
178	1600	coffe_far
179	1600	forest
180	1600	forest
181	1600	other_landuse
182	1600	other_landuse
183	1600	coffe_low
184	1600	coffe_low
185	1600	coffe_far
186	1600	other_landuse
187	1600	forest
188	1600	other_landuse
189	1600	coffe_far
190	1600	coffe_far
191	1600	coffe_low
192	1600	forest
193	1600	other_landuse
194	1600	coffe_mid
195	1600	forest
196	1600	other_landuse
197	1600	coffe_low
198	1600	coffe_low
199	1600	coffe_far
200	1419.04	coffe_far
201	1600	coffe_low
202	1600	coffe_low
203	1600	coffe_far
204	1600	forest
205	1600	coffe_low
206	1600	other_landuse
207	1600	forest
208	1600	other_landuse
209	1600	forest
210	1600	coffe_low
211	1600	forest
212	1600	coffe_far
213	1600	forest
214	1600	coffe_low
215	1600	forest
216	1600	forest
217	1600	other_landuse
218	1600	forest
219	1600	coffe_low
220	1600	forest
221	1600	forest
222	1600	other_landuse
223	1600	forest
224	1600	forest
225	1600	forest
226	1600	coffe_low
227	1600	forest
228	1600	forest
229	1600	other_landuse
230	1600	coffe_far
231	1600	coffe_far
232	1600	coffe_low
233	1600	other_landuse
234	1600	coffe_far
235	1600	forest
236	1600	forest
237	1600	coffe_low
238	1600	other_landuse
239	1600	coffe_low
240	1600	coffe_low
241	1600	coffe_far
242	1600	other_landuse
243	1600	other_landuse
244	1600	coffe_far
245	1600	other_landuse
246	1600	forest
247	1600	forest
248	1600	coffe_far
249	1600	forest
250	1600	other_landuse
251	1600	coffe_low
252	1600	forest
253	1600	forest
254	1600	other_landuse
255	1600	other_landuse
256	1600	coffe_high
257	1600	coffe_low
258	1600	other_landuse
259	1600	other_landuse
260	1600	forest
261	1600	forest
262	1600	coffe_far
263	1600	forest
264	1600	forest
265	1600	forest
266	1600	forest
267	1600	forest
268	1600	coffe_mid
269	1600	coffe_low
270	1600	forest
271	1600	coffe_far
272	1600	coffe_low
273	1600	coffe_far
274	1600	coffe_far
275	1600	forest
276	1600	other_landuse
277	1600	forest
278	1600	other_landuse
279	1600	forest
280	1600	coffe_low
281	1600	coffe_far
282	1600	other_landuse
283	1600	forest
284	1600	forest
285	1600	forest
286	1600	coffe_low
287	1600	coffe_mid
288	1600	forest
289	1600	other_landuse
290	1600	coffe_high
291	1600	coffe_low
292	1600	forest
293	1600	other_landuse
294	1600	forest
295	1600	coffe_mid
296	1600	other_landuse
297	1600	coffe_far
298	1600	coffe_mid
299	1600	forest
300	1600	coffe_far
301	1600	coffe_low
302	1600	other_landuse
303	1600	coffe_far
304	1600	coffe_far
305	1600	coffe_far
306	1600	coffe_low
307	1600	coffe_far
308	1600	other_landuse
309	1600	coffe_far
310	1600	forest
311	1600	coffe_far
312	1600	coffe_mid
313	1600	coffe_low
314	1600	forest
315	1600	other_landuse
316	1600	coffe_low
317	1600	coffe_low
318	1600	other_landuse
319	1600	coffe_far
320	1600	coffe_low
321	1600	coffe_high
322	1600	coffe_low
323	1600	coffe_low
324	1600	coffe_far
325	1600	forest
326	1600	other_landuse
327	1600	forest
328	1600	coffe_far
329	1600	other_landuse
330	1600	forest
331	1600	forest
332	1600	coffe_far
333	1600	other_landuse
334	1600	coffe_far
335	1600	coffe_high
336	1600	coffe_low
337	1600	coffe_far
338	1600	coffe_low
339	1600	other_landuse
340	1600	forest
341	1600	coffe_low
342	1600	coffe_low
343	1600	coffe_mid
344	1600	forest
345	1600	forest
346	1600	coffe_low
347	1600	forest
348	1600	coffe_low
349	1600	coffe_low
350	1600	forest
351	1600	coffe_far
352	1600	coffe_low
353	1600	forest
354	1600	coffe_far
355	1600	coffe_far
356	1600	coffe_mid
357	1600	coffe_far
358	1600	other_landuse
359	1600	forest
360	1600	coffe_low
361	1600	other_landuse
362	1600	forest
363	1600	other_landuse
364	1600	coffe_far
365	1600	coffe_low
366	1600	forest
367	1600	coffe_low
368	1600	coffe_far
369	1600	forest
370	1600	coffe_low
371	1600	coffe_low
372	1600	coffe_far
373	1600	coffe_low
374	1600	other_landuse
375	1600	forest
376	1600	other_landuse
377	1600	coffe_low
378	1600	other_landuse
379	1600	coffe_low
380	1600	forest
381	1600	coffe_far
382	1600	forest
383	1600	coffe_low
384	1600	coffe_far
385	1600	coffe_low
386	1600	forest
387	1600	coffe_far
388	1600	other_landuse
389	1600	other_landuse
390	1600	other_landuse
391	1600	coffe_low
392	1600	coffe_far
393	1600	forest
394	1600	coffe_far
395	1600	coffe_low
396	1600	coffe_low
397	1600	forest
398	1600	forest
399	1600	forest
400	1600	coffe_low
401	1600	forest
402	1600	coffe_low
403	1600	other_landuse
404	1600	coffe_low
405	1600	forest
406	1600	forest
407	1600	other_landuse
408	1600	forest
409	1600	coffe_low
410	1600	coffe_far
411	1600	other_landuse
412	1600	forest
413	1600	forest
414	1600	coffe_far
415	1600	coffe_low
416	1600	coffe_far
417	1600	coffe_low
418	1600	coffe_far
419	1600	coffe_low
420	1600	coffe_far
421	1600	other_landuse
422	1600	forest
423	1600	coffe_far
424	1600	forest
425	1600	forest
426	1600	coffe_low
427	1600	other_landuse
428	1600	coffe_low
429	1600	coffe_far
430	1600	forest
431	1600	other_landuse
432	1600	other_landuse
433	1600	forest
434	1600	forest
435	1600	forest
436	1600	other_landuse
437	1600	forest
438	1600	other_landuse
439	1600	other_landuse
440	1600	coffe_far
441	1600	coffe_low
442	1600	coffe_mid
443	1600	other_landuse
444	1600	coffe_far
445	1600	forest
446	1600	coffe_low
447	1600	forest
448	1600	other_landuse
449	1600	coffe_low
450	1600	forest
451	1600	coffe_low
452	1600	forest
453	1600	coffe_mid
454	1600	other_landuse
455	1600	forest
456	1600	other_landuse
457	1600	coffe_low
458	1600	other_landuse
459	1600	coffe_low
460	1600	coffe_low
461	1600	forest
462	1600	coffe_far
463	1600	coffe_far
464	1600	other_landuse
465	1600	forest
466	1600	coffe_far
467	1600	coffe_far
468	1600	coffe_low
469	1600	coffe_low
470	1600	coffe_far
471	1600	coffe_low
472	1600	other_landuse
473	1600	coffe_far
474	1600	other_landuse
475	1600	coffe_far
476	1600	forest
477	1600	forest
478	1600	other_landuse
479	1600	coffe_far
480	1600	other_landuse
481	1600	other_landuse
482	1600	other_landuse
483	1600	forest
484	1600	forest
485	1600	coffe_far
486	1600	other_landuse
487	1600	coffe_low
488	1600	forest
489	1600	coffe_far
490	1600	coffe_low
491	1600	other_landuse
492	1600	coffe_far
493	1600	coffe_low
494	1600	forest
495	1600	coffe_far
496	1600	forest
497	1600	forest
498	1600	coffe_far
499	1600	coffe_low
500	1600	forest
501	1600	other_landuse
502	1600	forest
503	1600	other_landuse
504	1600	other_landuse
505	1600	coffe_far
506	1600	coffe_low
507	1600	forest
508	1600	coffe_far
509	1600	coffe_low
510	1600	other_landuse
511	1600	coffe_mid
512	1600	other_landuse
513	1600	forest
514	1600	other_landuse
515	1600	coffe_far
516	1600	coffe_far
517	1600	other_landuse
518	1600	forest
519	1600	coffe_far
520	1600	coffe_far
521	1600	coffe_low
522	1600	coffe_low
523	1600	forest
524	1600	other_landuse
525	1600	coffe_far
526	1600	coffe_far
527	1600	forest
528	1600	forest
529	1600	coffe_far
530	1600	coffe_far
531	1600	coffe_low
532	1600	coffe_low
533	1600	other_landuse
534	1600	forest
535	1600	coffe_low
536	1600	other_landuse
537	1600	coffe_low
538	1600	coffe_far
539	1600	coffe_low
540	1600	coffe_far
541	1600	forest
542	1600	coffe_far
543	1600	forest
544	1600	coffe_far
545	1600	other_landuse
546	1600	other_landuse
547	1600	coffe_far
548	1600	coffe_low
549	1600	coffe_far
550	1600	other_landuse
551	1600	coffe_low
552	1600	coffe_far
553	1600	forest
554	1600	coffe_low
555	1600	coffe_low
556	1600	forest
557	1600	forest
558	1600	coffe_low
559	1600	other_landuse
560	1600	coffe_low
561	1600	coffe_low
562	1600	coffe_high
563	1600	coffe_low
564	1600	coffe_far
565	1600	forest
566	1600	coffe_far
567	1600	other_landuse
568	1600	coffe_low
569	1600	other_landuse
570	1600	forest
571	1600	coffe_far
572	1600	forest
573	1600	other_landuse
574	1600	forest
575	1600	coffe_low
576	1600	coffe_low
577	1600	forest
578	1600	coffe_low
579	1600	coffe_low
580	1600	forest
581	1600	coffe_high
582	1600	coffe_far
583	1600	forest
584	1600	coffe_far
585	1600	coffe_low
586	1600	coffe_low
587	1600	coffe_far
588	1600	coffe_far
589	1600	coffe_far
590	1600	coffe_far
591	1600	other_landuse
592	1600	coffe_far
593	1600	other_landuse
594	1600	forest
595	1600	coffe_high
596	1600	other_landuse
597	1600	coffe_low
598	1600	coffe_low
599	1600	other_landuse
600	1600	forest
601	1600	forest
602	1600	coffe_low
603	1600	forest
604	1600	other_landuse
605	1600	forest
606	776.6	forest
607	1600	forest
608	1600	forest
609	1600	coffe_low
610	1600	forest
611	1600	other_landuse
612	1600	forest
613	1600	other_landuse
614	1600	forest
615	1600	forest
616	1600	coffe_low
617	1600	other_landuse
618	1600	other_landuse
619	1600	other_landuse
620	1600	coffe_low
621	1600	other_landuse
622	1600	forest
623	1600	coffe_low
624	1600	coffe_far
625	1600	coffe_low
626	1600	forest
627	1600	forest
628	1600	other_landuse
629	1600	coffe_low
630	1600	other_landuse
631	1600	forest
632	1600	coffe_low
633	1600	coffe_far
634	1600	other_landuse
635	1600	coffe_low
636	1600	other_landuse
637	1600	other_landuse
638	1600	forest
639	1600	forest
640	1600	coffe_far
641	1600	coffe_low
642	1600	other_landuse
643	1600	other_landuse
644	1600	coffe_low
645	1600	coffe_low
646	1600	coffe_low
647	1600	coffe_low
648	1600	other_landuse
649	1600	other_landuse
650	1600	forest
651	1600	other_landuse
652	1600	coffe_low
653	1600	forest
654	1600	coffe_low
655	1600	forest
656	1600	coffe_low
657	1600	other_landuse
658	1600	other_landuse
659	1600	other_landuse
660	1600	coffe_low
661	1600	forest
662	1600	forest
663	1600	coffe_far
664	1600	forest
665	1600	coffe_far
666	1600	coffe_low
667	1600	other_landuse
668	1600	other_landuse
669	1600	coffe_far
670	1600	forest
671	1600	forest
672	1600	forest
673	1600	coffe_low
674	1600	coffe_low
675	1600	forest
676	1600	forest
677	1600	coffe_far
678	1600	coffe_far
679	1600	other_landuse
680	1600	other_landuse
681	1600	coffe_far
682	1600	coffe_low
683	1600	coffe_low
684	1600	other_landuse
685	1600	coffe_low
686	1600	coffe_low
687	1600	other_landuse
688	1600	coffe_far
689	1600	coffe_low
690	1600	coffe_high
691	1600	coffe_low
692	1600	forest
693	1600	coffe_low
694	1600	forest
695	1600	coffe_far
696	799.634	forest
697	1600	other_landuse
698	1600	coffe_far
699	1600	coffe_low
700	1600	forest
701	1600	coffe_far
702	1600	other_landuse
703	1600	forest
704	1600	coffe_low
705	1600	coffe_low
706	1600	coffe_low
707	1600	forest
708	1600	other_landuse
709	1600	forest
710	1600	coffe_low
711	1419.32	coffe_far
712	1600	coffe_far
713	1600	forest
714	1600	coffe_far
715	1600	coffe_low
716	1600	coffe_far
717	1600	other_landuse
718	1600	other_landuse
719	1600	other_landuse
720	1600	coffe_low
721	1600	other_landuse
722	1600	coffe_low
723	1600	coffe_low
724	1600	other_landuse
725	1600	coffe_low
726	1600	forest
727	1600	other_landuse
728	1600	other_landuse
729	1600	forest
730	1600	coffe_low
731	1600	coffe_low
732	1600	forest
733	1600	forest
734	1600	coffe_low
735	1600	forest
736	1600	coffe_high
737	775.591	forest
738	1600	coffe_far
739	1600	coffe_low
740	1600	forest
741	1600	coffe_low
742	1600	coffe_far
743	1600	coffe_low
744	1600	other_landuse
745	1600	other_landuse
746	1600	forest
747	1600	coffe_far
748	1600	coffe_far
749	1600	forest
750	1600	coffe_far
751	1600	forest
752	1600	forest
753	1600	coffe_low
754	1600	forest
755	1600	coffe_far
756	1419.02	coffe_far
757	1600	coffe_low
758	1600	other_landuse
759	1600	other_landuse
760	1600	coffe_low
761	1600	forest
762	1600	forest
763	1600	coffe_far
764	1600	coffe_low
765	1600	coffe_high
766	1600	coffe_far
767	1600	coffe_far
768	1600	coffe_far
769	1600	coffe_high
770	774.794	forest
771	1600	other_landuse
772	1600	coffe_low
773	1600	coffe_low
774	1600	coffe_far
775	1600	coffe_low
776	1600	forest
777	1600	coffe_far
778	774.348	forest
779	1600	coffe_low
780	1600	coffe_far
781	1600	forest
782	1600	coffe_low
783	1600	other_landuse
784	1600	forest
785	1600	coffe_far
786	1600	coffe_low
787	1600	coffe_low
788	1600	forest
789	1600	forest
790	1600	forest
791	1600	coffe_low
792	1600	forest
793	1419.23	coffe_far
794	1600	other_landuse
795	1600	other_landuse
796	1600	coffe_far
797	1600	forest
798	1600	coffe_far
799	1600	coffe_far
800	1600	coffe_low
801	1600	coffe_far
802	1600	coffe_far
803	1600	other_landuse
804	1600	other_landuse
805	1600	coffe_far
806	1600	coffe_low
807	1600	other_landuse
808	1600	coffe_low
809	1600	forest
810	1600	coffe_low
811	1600	coffe_far
812	1600	coffe_low
813	1600	coffe_low
814	1600	forest
815	1600	other_landuse
816	1600	coffe_far
817	1600	coffe_low
818	1600	other_landuse
819	1600	forest
820	1600	coffe_mid
821	1600	forest
822	1600	coffe_far
823	1600	coffe_low
824	1600	forest
825	1600	coffe_low
826	1600	forest
827	1600	coffe_mid
828	1600	forest
829	1600	forest
830	1600	other_landuse
831	1600	coffe_low
832	1600	forest
833	1600	forest
834	1600	coffe_high
835	1600	forest
836	1600	forest
837	1600	coffe_far
838	1600	coffe_low
839	1600	other_landuse
840	1600	coffe_low
841	1600	coffe_low
842	797.641	other_landuse
843	1600	other_landuse
844	1600	forest
845	1600	forest
846	1600	coffe_low
847	1600	coffe_low
848	1600	coffe_far
849	1600	other_landuse
850	1600	coffe_low
851	1600	coffe_low
852	1600	coffe_low
853	1600	coffe_low
854	1600	other_landuse
855	1600	other_landuse
856	1600	coffe_far
857	1600	other_landuse
858	1600	forest
859	1600	forest
860	1600	coffe_far
861	1600	coffe_mid
862	1600	forest
863	1600	coffe_low
864	1600	forest
865	1600	coffe_low
866	1600	coffe_low
867	1600	forest
868	1600	forest
869	1600	coffe_far
870	1600	coffe_far
871	1600	forest
872	1600	other_landuse
873	1600	coffe_high
874	1600	coffe_low
875	1600	other_landuse
876	1600	coffe_far
877	1600	forest
878	1600	coffe_low
879	1600	coffe_far
880	1600	coffe_low
881	1600	forest
882	1600	coffe_low
883	1600	forest
884	1600	forest
885	1600	forest
886	1600	coffe_far
887	1600	other_landuse
888	1600	coffe_low
889	1600	coffe_low
890	1600	forest
891	1600	coffe_low
892	1600	forest
893	1600	coffe_far
894	1600	forest
895	1600	coffe_low
896	1600	coffe_far
897	1600	other_landuse
898	1600	forest
899	1600	coffe_low
900	1600	coffe_high
901	1600	coffe_far
902	1600	forest
903	1600	forest
904	1600	coffe_far
905	1600	forest
906	1600	coffe_low
907	1600	forest
908	1600	forest
909	1600	forest
910	1600	coffe_far
911	1600	coffe_low
912	1600	coffe_low
913	1600	coffe_high
914	1600	other_landuse
915	1600	coffe_low
916	1600	forest
917	1600	coffe_mid
918	1600	coffe_mid
919	1600	other_landuse
920	1600	forest
921	1600	coffe_low
922	1600	forest
923	1600	coffe_low
924	1600	forest
925	1600	forest
926	1600	coffe_far
927	1600	coffe_low
928	1600	forest
929	1600	coffe_low
930	1600	other_landuse
931	1600	forest
932	1600	forest
933	1600	coffe_far
934	1600	coffe_low
935	1600	coffe_low
936	1600	coffe_far
937	1600	coffe_low
938	1600	forest
939	1600	forest
940	1600	coffe_low
941	1600	coffe_low
942	1600	forest
943	1600	coffe_far
944	1600	coffe_low
945	1600	forest
946	1600	coffe_low
947	1600	other_landuse
948	1600	coffe_far
949	1600	forest
950	1600	coffe_far
951	1600	forest
952	1600	coffe_high
953	1600	coffe_far
954	1600	forest
955	1600	coffe_low
956	1600	forest
957	1600	other_landuse
958	1600	forest
959	1600	forest
960	1600	other_landuse
961	1600	forest
962	1600	forest
963	1600	other_landuse
964	1600	coffe_far
965	1600	forest
966	1600	forest
967	1600	coffe_low
968	1600	forest
969	1600	forest
970	1600	forest
971	1600	coffe_low
972	1600	forest
973	1600	coffe_low
974	1600	forest
975	1600	coffe_low
976	1600	forest
977	1600	coffe_far
978	1600	forest
979	1600	coffe_low
980	1600	other_landuse
981	1600	coffe_low
982	1600	coffe_far
983	1600	forest
984	1600	forest
985	1600	forest
986	1600	forest
987	1600	coffe_low
988	1600	coffe_far
989	1600	forest
990	1600	other_landuse
991	1600	coffe_low
992	1600	forest
993	1600	forest
994	1600	forest
995	1600	coffe_low
996	1600	coffe_high
997	1600	coffe_low
998	1600	other_landuse
999	1600	coffe_low
1000	1600	forest
1001	1600	forest
1002	1600	coffe_far
1003	1600	forest
1004	1600	coffe_far
1005	1600	coffe_low
1006	1600	coffe_low
1007	1600	forest
1008	1600	coffe_low
1009	1600	coffe_low
1010	1600	other_landuse
1011	1600	coffe_far
1012	1600	forest
1013	1600	coffe_low
1014	1600	forest
1015	1600	other_landuse
1016	1600	forest
1017	1600	forest
1018	1600	coffe_far
1019	1600	coffe_far
1020	1600	coffe_low
1021	1600	forest
1022	1600	forest
1023	1600	other_landuse
1024	1600	coffe_far
1025	1600	coffe_far
1026	1600	coffe_low
1027	1600	coffe_far
1028	1600	coffe_low
1029	1600	coffe_far
1030	1600	forest
1031	1600	other_landuse
1032	1600	coffe_far
1033	1600	forest
1034	1600	other_landuse
1035	1600	forest
1036	1600	coffe_far
1037	1600	coffe_far
1038	1600	coffe_low
1039	1600	forest
1040	1600	forest
1041	1600	coffe_far
1042	1600	coffe_far
1043	1600	forest
1044	1600	coffe_low
1045	1600	other_landuse
1046	1600	coffe_far
1047	1600	coffe_low
1048	1600	other_landuse
1049	1600	other_landuse
1050	1600	other_landuse
1051	1600	forest
1052	1600	other_landuse
1053	1600	forest
1054	1600	forest
1055	1600	coffe_far
1056	1600	coffe_low
1057	1600	forest
1058	1600	forest
1059	1600	coffe_far
1060	1600	forest
1061	1600	other_landuse
1062	1600	coffe_low
1063	1600	coffe_far
1064	1600	coffe_far
1065	1600	forest
1066	1600	forest
1067	1600	coffe_low
1068	1600	coffe_low
1069	1600	other_landuse
1070	1600	other_landuse
1071	1600	coffe_low
1072	1600	coffe_far
1073	1600	coffe_low
1074	1600	other_landuse
1075	1600	forest
1076	1600	forest
1077	1600	other_landuse
1078	1600	coffe_far
1079	1600	coffe_far
1080	1600	coffe_low
1081	1600	forest
1082	1600	other_landuse
1083	1600	other_landuse
1084	1600	other_landuse
1085	1600	other_landuse
1086	1600	forest
1087	1600	coffe_low
1088	1600	coffe_low
1089	1600	other_landuse
1090	1600	other_landuse
1091	1600	coffe_far
1092	1600	coffe_low
1093	1600	forest
1094	1600	other_landuse
1095	1600	forest
1096	1600	other_landuse
1097	1600	forest
1098	1600	coffe_far
1099	1600	coffe_low
1100	1600	forest
1101	1600	coffe_far
1102	1600	other_landuse
1103	1600	other_landuse
1104	1600	coffe_low
1105	1600	other_landuse
1106	1600	forest
1107	1600	coffe_far
1108	1600	other_landuse
1109	1600	coffe_low
1110	1600	other_landuse
1111	1600	coffe_far
1112	1600	other_landuse
1113	1600	forest
1114	1600	coffe_low
1115	1600	other_landuse
1116	1600	coffe_far
1117	1600	other_landuse
1118	1600	coffe_low
1119	1600	coffe_low
1120	1600	other_landuse
1121	1600	coffe_low
1122	1600	coffe_low
1123	1600	forest
1124	1600	other_landuse
1125	1600	forest
1126	1600	coffe_low
1127	1600	other_landuse
1128	1600	other_landuse
1129	1600	forest
1130	772.893	coffe_far
1131	1600	coffe_low
1132	1600	forest
1133	1600	coffe_far
1134	1600	coffe_far
1135	1600	forest
1136	1600	other_landuse
1137	1600	forest
1138	1600	forest
1139	1600	other_landuse
1140	1600	other_landuse
1141	1600	coffe_low
1142	1600	other_landuse
1143	1600	coffe_low
1144	1600	coffe_far
1145	1600	coffe_far
1146	1600	coffe_low
1147	1600	coffe_far
1148	1600	other_landuse
1149	1600	other_landuse
1150	1600	other_landuse
1151	1600	forest
1152	1600	other_landuse
1153	1600	coffe_far
1154	1600	forest
1155	1600	forest
1156	1600	forest
1157	1600	other_landuse
1158	1600	coffe_high
1159	1600	other_landuse
1160	1600	coffe_low
1161	1600	coffe_far
1162	1600	coffe_far
1163	1600	forest
1164	1423.52	coffe_far
1165	1600	coffe_low
1166	1600	other_landuse
1167	1600	other_landuse
1168	1600	coffe_far
1169	1600	coffe_low
1170	1600	coffe_low
1171	1600	coffe_low
1172	1600	other_landuse
1173	1600	other_landuse
1174	1600	other_landuse
1175	1600	forest
1176	1600	other_landuse
1177	1600	forest
1178	1600	forest
1179	1600	forest
1180	1600	forest
1181	1600	forest
1182	1600	coffe_low
1183	1600	forest
1184	1600	coffe_low
1185	1600	forest
1186	1600	coffe_far
1187	1600	forest
1188	1600	coffe_far
1189	1600	forest
1190	1600	forest
1191	1600	other_landuse
1192	1600	coffe_far
1193	1600	other_landuse
1194	1600	coffe_low
1195	1600	other_landuse
1196	1600	forest
1197	1600	coffe_high
1198	1600	coffe_low
1199	1600	forest
1200	1600	coffe_far
1201	1600	coffe_far
1202	1600	forest
1203	1600	coffe_far
1204	1600	forest
1205	1600	forest
1206	1600	coffe_low
1207	1600	coffe_far
1208	1600	coffe_mid
1209	1600	coffe_low
1210	1600	forest
1211	1600	coffe_low
1212	1600	other_landuse
1213	1600	coffe_low
1214	1600	other_landuse
1215	1600	coffe_far
1216	1600	coffe_low
1217	1600	coffe_far
1218	1600	forest
1219	1600	coffe_far
1220	1600	coffe_high
1221	1600	coffe_far
1222	1600	forest
1223	1600	coffe_far
1224	1600	coffe_low
1225	1600	forest
1226	1600	coffe_far
1227	1600	forest
1228	1600	forest
1229	1600	other_landuse
1230	1600	other_landuse
1231	1600	coffe_far
1232	1600	coffe_low
1233	1600	other_landuse
1234	1600	forest
1235	1600	coffe_low
1236	1600	coffe_high
1237	1600	forest
1238	1600	coffe_far
1239	1600	coffe_far
1240	1600	coffe_low
1241	1600	forest
1242	1600	coffe_far
1243	1600	coffe_low
1244	1600	coffe_low
1245	1600	forest
1246	1600	coffe_far
1247	1600	coffe_far
1248	1600	forest
1249	1600	coffe_far
1250	1600	coffe_low
1251	1600	coffe_far
1252	1600	forest
1253	1600	other_landuse
1254	1600	coffe_low
1255	1600	coffe_far
1256	1600	forest
1257	1600	coffe_high
1258	1600	other_landuse
1259	1600	coffe_far
1260	1600	coffe_low
1261	1600	coffe_low
1262	1600	coffe_low
1263	1600	coffe_high
1264	1600	other_landuse
1265	1600	forest
1266	1600	forest
1267	1600	coffe_low
1268	1600	coffe_far
1269	1600	forest
1270	1600	other_landuse
1271	1600	forest
1272	1600	coffe_far
1273	1600	forest
1274	1600	forest
1275	1600	forest
1276	1600	other_landuse
1277	1600	coffe_far
1278	1600	coffe_far
1279	1600	coffe_high
1280	1600	other_landuse
1281	1600	other_landuse
1282	1600	forest
1283	1600	coffe_far
1284	1600	forest
1285	1600	coffe_low
1286	1600	coffe_low
1287	1600	forest
1288	1600	forest
1289	1600	coffe_low
1290	1600	coffe_far
1291	1600	forest
1292	1600	other_landuse
1293	774.465	forest
1294	1600	other_landuse
1295	1600	coffe_low
1296	1600	other_landuse
1297	1600	coffe_low
1298	1600	forest
1299	1600	other_landuse
1300	1600	other_landuse
1301	1600	forest
1302	1600	coffe_far
1303	1600	coffe_low
1304	1600	forest
1305	1600	coffe_low
1306	1600	coffe_low
1307	1600	coffe_far
1308	1600	coffe_low
1309	1600	forest
1310	1600	forest
1311	1600	other_landuse
1312	1600	coffe_high
1313	1600	coffe_far
1314	1600	forest
1315	1600	forest
1316	1600	other_landuse
1317	1600	other_landuse
1318	1600	forest
1319	1600	coffe_low
1320	1600	coffe_far
1321	1600	other_landuse
1322	1600	other_landuse
1323	1600	other_landuse
1324	1600	forest
1325	1600	forest
1326	1600	forest
1327	1600	other_landuse
1328	1600	other_landuse
1329	1600	coffe_low
1330	1600	forest
1331	1600	coffe_far
1332	1600	coffe_far
1333	1600	other_landuse
1334	1600	forest
1335	1600	other_landuse
1336	1600	forest
1337	1600	coffe_low
1338	1600	forest
1339	1600	coffe_mid
1340	1600	coffe_far
1341	1600	forest
1342	1600	coffe_far
1343	1600	forest
1344	775.263	forest
1345	1600	coffe_low
1346	1600	forest
1347	1600	forest
1348	1600	forest
1349	1600	coffe_low
1350	1600	other_landuse
1351	1600	forest
1352	1600	coffe_far
1353	1600	other_landuse
1354	1600	other_landuse
1355	1600	other_landuse
1356	1600	coffe_low
1357	1600	other_landuse
1358	1600	coffe_far
1359	1600	coffe_low
1360	1600	coffe_low
1361	1600	forest
1362	1600	forest
1363	1600	forest
1364	1600	coffe_far
1365	1600	coffe_far
1366	1600	coffe_low
1367	1600	coffe_far
1368	1600	forest
1369	1600	coffe_low
1370	1600	coffe_far
1371	1600	forest
1372	1600	coffe_low
1373	1600	forest
1374	1600	forest
1375	1600	coffe_low
1376	1600	forest
1377	1600	coffe_low
1378	1600	coffe_low
1379	1600	coffe_far
1380	1600	forest
1381	1600	forest
1382	1600	forest
1383	1600	other_landuse
1384	1600	other_landuse
1385	1600	forest
1386	1600	forest
1387	1600	coffe_far
1388	1600	coffe_high
1389	1600	coffe_low
1390	1600	coffe_far
1391	1600	other_landuse
1392	1600	other_landuse
1393	1600	forest
1394	1600	other_landuse
1395	1600	coffe_low
1396	1600	other_landuse
1397	1600	other_landuse
1398	1600	other_landuse
1399	1600	forest
1400	1600	coffe_far
1401	1600	other_landuse
1402	1600	other_landuse
1403	1600	other_landuse
1404	1600	other_landuse
1405	1600	forest
1406	1600	other_landuse
1407	1600	other_landuse
1408	1600	coffe_low
1409	1600	forest
1410	1600	forest
1411	1600	coffe_far
1412	1600	forest
1413	1600	coffe_far
1414	1600	forest
1415	1600	coffe_low
1416	1600	coffe_low
1417	1600	other_landuse
1418	1600	other_landuse
1419	1600	coffe_low
1420	1600	other_landuse
1421	1600	coffe_low
1422	1600	coffe_low
1423	1600	coffe_far
1424	1600	other_landuse
1425	1600	other_landuse
1426	1600	coffe_low
1427	1600	forest
1428	1600	coffe_low
1429	1600	other_landuse
1430	1600	coffe_far
1431	1600	other_landuse
1432	1600	other_landuse
1433	1600	other_landuse
1434	1600	other_landuse
1435	1600	forest
1436	1600	other_landuse
1437	1600	forest
1438	1600	other_landuse
1439	1600	forest
1440	1600	forest
1441	1600	coffe_low
1442	1600	coffe_low
1443	1600	coffe_far
1444	1600	coffe_low
1445	1600	forest
1446	1600	coffe_mid
1447	797.166	forest
1448	1600	forest
1449	1600	coffe_far
1450	1600	coffe_low
1451	1600	coffe_far
1452	1600	coffe_low
1453	1600	other_landuse
1454	1600	coffe_low
1455	1600	coffe_low
1456	1600	coffe_low
1457	1600	coffe_far
1458	1600	coffe_far
1459	1600	forest
1460	1600	forest
1461	774.935	forest
1462	1600	forest
1463	1420.84	coffe_far
1464	1600	coffe_low
1465	1600	coffe_low
1466	1600	forest
1467	1600	coffe_far
1468	1600	forest
1469	1600	coffe_low
1470	1600	other_landuse
1471	1600	coffe_low
1472	1600	forest
1473	798.112	forest
1474	1600	coffe_low
1475	1600	other_landuse
1476	1600	forest
1477	1600	forest
1478	1600	other_landuse
1479	1600	other_landuse
1480	1600	forest
1481	1600	forest
1482	1600	coffe_low
1483	1600	forest
1484	1600	other_landuse
1485	1600	coffe_far
1486	1600	coffe_low
1487	1600	forest
1488	1600	forest
1489	1600	other_landuse
1490	1600	other_landuse
1491	1600	coffe_far
1492	1600	coffe_high
1493	1600	other_landuse
1494	1600	forest
1495	1600	forest
1496	1600	other_landuse
1497	1600	other_landuse
1498	1600	other_landuse
1499	1600	coffe_far
1500	1600	forest
1501	1600	forest
1502	1600	coffe_far
1503	1600	coffe_far
1504	1600	other_landuse
1505	1600	coffe_far
1506	1600	coffe_low
1507	1600	other_landuse
1508	1600	coffe_high
1509	1600	coffe_low
1510	1600	other_landuse
1511	1600	coffe_low
1512	1600	forest
1513	1600	other_landuse
1514	1600	forest
1515	1600	coffe_mid
1516	1600	forest
1517	1600	coffe_far
1518	1600	forest
1519	1600	forest
1520	1600	coffe_mid
1521	1600	coffe_low
1522	1600	other_landuse
1523	1600	coffe_low
1524	1600	forest
1525	1600	coffe_high
1526	1600	coffe_far
1527	1600	other_landuse
1528	1600	coffe_far
1529	1600	coffe_low
1530	1600	forest
1531	1600	coffe_low
1532	1600	coffe_far
1533	1600	coffe_low
1534	1600	other_landuse
1535	1600	forest
1536	1600	coffe_low
1537	1600	forest
1538	1600	coffe_low
1539	1600	coffe_low
1540	1600	forest
1541	1600	coffe_mid
1542	1600	coffe_far
1543	1600	other_landuse
1544	1600	coffe_low
1545	1600	coffe_low
1546	1600	coffe_far
1547	1600	coffe_low
1548	1600	other_landuse
1549	1600	other_landuse
1550	1600	coffe_far
1551	1600	coffe_far
1552	1600	other_landuse
1553	1600	coffe_low
1554	1600	other_landuse
1555	1600	forest
1556	1600	other_landuse
1557	1600	other_landuse
1558	1600	coffe_far
1559	1600	coffe_far
1560	1600	other_landuse
1561	1600	coffe_low
1562	1600	other_landuse
1563	1600	other_landuse
1564	1600	forest
1565	1600	coffe_low
1566	1600	coffe_low
1567	1600	coffe_high
1568	1600	other_landuse
1569	1600	forest
1570	1600	coffe_far
1571	1600	other_landuse
1572	1600	coffe_far
1573	1600	other_landuse
1574	1600	coffe_low
1575	1600	coffe_far
1576	1600	other_landuse
1577	1600	coffe_far
1578	1600	coffe_far
1579	1600	coffe_far
1580	1600	forest
1581	1600	coffe_low
1582	1600	coffe_far
1583	1600	forest
1584	1600	coffe_high
1585	1600	coffe_far
1586	1600	forest
1587	1600	other_landuse
1588	1600	forest
1589	1600	other_landuse
1590	1600	forest
1591	1600	coffe_far
1592	1600	coffe_low
1593	1600	forest
1594	1600	forest
1595	1600	coffe_far
1596	1600	coffe_far
1597	1600	coffe_low
1598	1600	other_landuse
1599	1600	forest
1600	1600	coffe_low
1601	1600	forest
1602	1600	other_landuse
1603	1600	coffe_far
1604	1600	other_landuse
1605	1600	coffe_far
1606	1600	coffe_low
1607	1600	other_landuse
1608	1600	forest
1609	1600	coffe_low
1610	1600	other_landuse
1611	1600	other_landuse
1612	1600	other_landuse
1613	1600	forest
1614	1600	coffe_far
1615	1600	forest
1616	1600	forest
1617	1600	coffe_low
1618	1600	coffe_low
1619	1600	forest
1620	1600	other_landuse
1621	1600	other_landuse
1622	1600	forest
1623	1600	other_landuse
1624	1600	other_landuse
1625	1600	forest
1626	1600	other_landuse
1627	1600	coffe_high
1628	1600	other_landuse
1629	1600	forest
1630	1600	coffe_low
1631	1600	other_landuse
1632	1600	coffe_far
1633	1600	forest
1634	1600	forest
1635	1600	forest
1636	1600	forest
1637	1600	coffe_low
1638	1600	other_landuse
1639	1600	other_landuse
1640	1600	coffe_low
1641	1600	other_landuse
1642	1600	coffe_low
1643	1600	forest
1644	1600	coffe_low
1645	1600	other_landuse
1646	1600	coffe_low
1647	1600	coffe_low
1648	1600	forest
1649	1600	coffe_low
1650	1600	forest
1651	1600	other_landuse
1652	1600	coffe_low
1653	1600	forest
1654	1600	other_landuse
1655	1600	other_landuse
1656	1600	other_landuse
1657	1600	coffe_low
1658	1600	coffe_mid
1659	1600	other_landuse
1660	1600	forest
1661	1600	coffe_low
1662	1600	coffe_low
1663	1600	coffe_low
1664	1600	other_landuse
1665	1600	coffe_low
1666	1600	coffe_low
1667	1600	coffe_mid
1668	1600	coffe_low
1669	1600	other_landuse
1670	1600	other_landuse
1671	1600	forest
1672	1600	forest
1673	1600	forest
1674	1600	forest
1675	1600	coffe_far
1676	1600	forest
1677	1600	coffe_mid
1678	1600	other_landuse
1679	1600	forest
1680	1600	coffe_low
1681	1600	other_landuse
1682	1600	other_landuse
1683	1600	other_landuse
1684	1600	coffe_far
1685	1600	forest
1686	1600	forest
1687	1600	forest
1688	1600	forest
1689	1600	coffe_low
1690	1600	coffe_far
1691	1600	other_landuse
1692	1600	other_landuse
1693	1600	forest
1694	1600	forest
1695	1600	coffe_low
1696	1600	coffe_low
1697	1600	forest
1698	1600	forest
1699	1600	other_landuse
1700	1600	forest
1701	1600	coffe_far
1702	1600	coffe_low
1703	1600	other_landuse
1704	1600	coffe_far
1705	1600	forest
1706	1600	coffe_far
1707	1600	other_landuse
1708	1600	coffe_high
1709	1600	other_landuse
1710	1600	forest
1711	1600	coffe_far
1712	1600	coffe_low
1713	1600	forest
1714	1600	other_landuse
1715	1600	forest
1716	1600	coffe_low
1717	1600	coffe_far
1718	1600	forest
1719	1600	other_landuse
1720	1600	other_landuse
1721	1600	forest
1722	1600	forest
1723	1600	forest
1724	1600	coffe_low
1725	1600	coffe_far
1726	1600	coffe_high
1727	1600	other_landuse
1728	1600	forest
1729	1600	coffe_far
1730	1600	coffe_low
1731	1600	coffe_low
1732	1600	coffe_low
1733	1600	other_landuse
1734	1600	forest
1735	1600	forest
1736	1600	coffe_far
1737	1600	coffe_low
1738	1600	coffe_low
1739	1600	other_landuse
1740	1600	forest
1741	1420.15	coffe_far
1742	1600	coffe_low
1743	1600	coffe_low
1744	1600	forest
1745	1600	forest
1746	1600	coffe_low
1747	1600	coffe_low
1748	1600	coffe_low
1749	1600	coffe_far
1750	1600	coffe_low
1751	797.171	other_landuse
1752	1600	forest
1753	1600	coffe_far
1754	1600	forest
1755	1600	coffe_far
1756	798.246	coffe_low
1757	1600	forest
1758	1600	coffe_far
1759	1600	coffe_low
1760	1600	forest
1761	1600	forest
1762	1600	forest
1763	1600	other_landuse
1764	1600	coffe_far
1765	1600	forest
1766	1600	other_landuse
1767	1600	coffe_mid
1768	1600	coffe_low
1769	1600	coffe_low
1770	1600	forest
1771	1600	other_landuse
1772	1600	other_landuse
1773	1600	coffe_low
1774	1600	other_landuse
1775	1600	other_landuse
1776	1600	coffe_far
1777	1600	coffe_far
1778	1600	forest
1779	1600	coffe_far
1780	1600	coffe_low
1781	1600	forest
1782	1600	coffe_low
1783	1600	coffe_low
1784	1600	coffe_low
1785	1600	coffe_mid
1786	1600	forest
1787	1600	coffe_mid
1788	1600	coffe_far
1789	1600	forest
1790	1600	forest
1791	1600	other_landuse
1792	1600	forest
1793	1600	coffe_low
1794	1600	forest
1795	1600	coffe_far
1796	1600	coffe_low
1797	1600	forest
1798	1600	coffe_low
1799	1600	forest
1800	1600	forest
1801	1600	forest
1802	1600	coffe_low
1803	1600	coffe_far
1804	1600	forest
1805	1600	coffe_far
1806	1600	coffe_low
1807	1600	forest
1808	1600	forest
1809	1600	forest
1810	1600	other_landuse
1811	1600	forest
1812	1600	coffe_low
1813	1600	coffe_low
1814	1600	forest
1815	1600	coffe_far
1816	1600	other_landuse
1817	1600	forest
1818	1600	coffe_low
1819	1600	other_landuse
1820	1600	coffe_low
1821	1600	coffe_low
1822	1600	other_landuse
1823	1600	coffe_mid
1824	1600	forest
1825	1600	other_landuse
1826	1600	coffe_mid
1827	1600	coffe_far
1828	1600	forest
1829	1600	other_landuse
1830	1600	other_landuse
1831	1600	other_landuse
1832	1600	forest
1833	1600	other_landuse
1834	1600	other_landuse
1835	1600	forest
1836	1600	coffe_low
1837	1600	coffe_far
1838	1600	coffe_far
1839	1600	coffe_far
1840	1600	forest
1841	1600	other_landuse
1842	1600	forest
1843	1600	coffe_far
1844	1600	coffe_low
1845	1600	forest
1846	1600	forest
1847	1600	coffe_low
1848	1600	coffe_low
1849	1600	forest
1850	1600	coffe_far
1851	1600	coffe_low
1852	1600	coffe_far
1853	1600	coffe_low
1854	1600	coffe_far
1855	1600	coffe_far
1856	1600	other_landuse
1857	1600	forest
1858	1600	forest
1859	1600	forest
1860	1600	other_landuse
1861	1600	coffe_far
1862	1600	coffe_far
1863	1600	coffe_low
1864	1600	coffe_far
1865	1600	coffe_far
1866	1600	coffe_far
1867	1600	other_landuse
1868	1600	other_landuse
1869	1600	forest
1870	1600	coffe_far
1871	1600	other_landuse
1872	1600	forest
1873	1600	forest
1874	1600	forest
1875	1600	coffe_low
1876	1600	forest
1877	1600	forest
1878	1600	coffe_low
1879	1600	forest
1880	1600	forest
1881	1600	coffe_low
1882	1600	forest
1883	1600	coffe_low
1884	1600	forest
1885	1600	coffe_low
1886	1600	coffe_low
1887	1600	other_landuse
1888	1600	coffe_far
1889	1600	coffe_low
1890	1600	coffe_far
1891	1600	coffe_far
1892	1600	forest
1893	1600	forest
1894	1600	coffe_low
1895	1600	coffe_high
1896	1600	forest
1897	1600	coffe_far
1898	1600	coffe_far
1899	1600	other_landuse
1900	1600	other_landuse
1901	1600	forest
1902	1600	coffe_low
1903	1600	coffe_far
1904	1600	coffe_low
1905	1600	forest
1906	1600	other_landuse
1907	1600	coffe_far
1908	1600	other_landuse
1909	1600	coffe_low
1910	1600	other_landuse
1911	1600	coffe_low
1912	1600	forest
1913	1600	coffe_low
1914	1600	coffe_far
1915	1600	other_landuse
1916	1600	coffe_low
1917	1600	other_landuse
1918	1600	other_landuse
1919	1600	other_landuse
1920	1600	forest
1921	1600	coffe_far
1922	1600	forest
1923	1600	other_landuse
1924	1600	forest
1925	1600	forest
1926	1600	other_landuse
1927	1600	coffe_far
1928	1600	coffe_far
1929	774.77	forest
1930	1600	forest
1931	1600	other_landuse
1932	1600	coffe_far
1933	1600	coffe_far
1934	1600	coffe_low
1935	1600	forest
1936	1600	coffe_far
1937	1600	coffe_far
1938	1600	coffe_low
1939	1600	coffe_far
1940	1600	coffe_low
1941	1600	coffe_low
1942	1600	coffe_low
1943	1600	forest
1944	1600	coffe_far
1945	1600	coffe_mid
1946	1600	coffe_low
1947	1600	forest
1948	1600	forest
1949	1600	forest
1950	1600	coffe_low
1951	1600	forest
1952	1600	forest
1953	1600	other_landuse
1954	1600	other_landuse
1955	1600	coffe_low
1956	1600	other_landuse
1957	1600	coffe_low
1958	1600	forest
1959	1600	forest
1960	1600	forest
1961	1600	other_landuse
1962	1600	coffe_mid
1963	1600	other_landuse
1964	1600	other_landuse
1965	1600	coffe_far
1966	1600	forest
1967	1600	coffe_low
1968	1600	forest
1969	1600	forest
1970	1600	other_landuse
1971	1600	other_landuse
1972	1600	coffe_low
1973	1600	coffe_far
1974	1600	forest
1975	1600	forest
1976	1600	forest
1977	1600	other_landuse
1978	1600	other_landuse
1979	1600	forest
1980	1600	forest
1981	1600	forest
1982	1600	coffe_far
1983	1600	forest
1984	1600	coffe_low
1985	1600	other_landuse
1986	1600	coffe_low
1987	1600	coffe_far
1988	1600	coffe_far
1989	1600	coffe_low
1990	1600	coffe_low
1991	1600	forest
1992	1600	coffe_far
1993	1600	coffe_far
1994	1600	coffe_far
1995	1600	coffe_low
1996	1600	coffe_low
1997	1600	other_landuse
1998	1600	coffe_low
1999	1600	coffe_far
[truncated: 60,249 more rows]

## Sheet: Data_Fig_2_conservation_focused
Grid	Shape_Area	Zonesexpan_resto_lambda2_1_C_timestep8_b
1	1600	restored
2	1600	restored
3	1600	forest
4	1600	restored
5	1600	restored
6	1600	restored
7	1600	restored
8	1600	forest
9	1600	restored
10	1600	restored
11	1600	other_landuse
12	1600	restored
13	1600	restored
14	1600	restored
15	1600	forest
16	1600	restored
17	1600	forest
18	1600	restored
19	1600	forest
20	1600	restored
21	1600	restored
22	1600	restored
23	1600	restored
24	1600	forest
25	1600	restored
26	1600	restored
27	1600	restored
28	1600	restored
29	1600	other_landuse
30	1600	forest
31	1600	forest
32	1600	restored
33	1600	restored
34	1600	forest
35	1600	restored
36	1600	forest
37	1600	restored
38	1600	restored
39	1600	forest
40	1600	other_landuse
41	1600	forest
42	1600	restored
43	1600	forest
44	1600	forest
45	1600	forest
46	1600	restored
47	1600	forest
48	1600	restored
49	1600	restored
50	1600	other_landuse
51	1600	restored
52	1600	restored
53	1600	other_landuse
54	1600	forest
55	1600	restored
56	1600	other_landuse
57	1600	restored
58	1600	other_landuse
59	1600	restored
60	1600	other_landuse
61	1600	forest
62	1600	restored
63	1600	restored
64	1600	forest
65	1600	other_landuse
66	1600	forest
67	1600	restored
68	1600	forest
69	1600	restored
70	1600	other_landuse
71	1600	restored
72	1600	restored
73	1600	forest
74	1600	restored
75	1600	restored
76	1600	forest
77	1600	forest
78	1600	restored
79	1600	forest
80	1600	forest
81	1600	other_landuse
82	1600	restored
83	1600	restored
84	1600	other_landuse
85	1600	other_landuse
86	1600	restored
87	1600	other_landuse
88	1600	other_landuse
89	1600	forest
90	1600	forest
91	1600	restored
92	1600	forest
93	1600	restored
94	1600	restored
95	1600	other_landuse
96	1600	restored
97	1600	restored
98	1600	restored
99	1600	restored
100	1600	forest
101	1600	other_landuse
102	1600	restored
103	1600	forest
104	1600	other_landuse
105	1600	restored
106	1600	restored
107	1600	restored
108	1600	other_landuse
109	1600	other_landuse
110	1600	forest
111	1600	restored
112	1600	other_landuse
113	1600	forest
114	1600	restored
115	1600	forest
116	1600	forest
117	1600	restored
118	1600	forest
119	1600	restored
120	1600	restored
121	1600	forest
122	1600	restored
123	1600	restored
124	1600	other_landuse
125	1600	restored
126	1600	restored
127	1600	other_landuse
128	1600	restored
129	1600	restored
130	1600	restored
131	1600	forest
132	1600	forest
133	1600	other_landuse
134	1600	restored
135	1600	restored
136	1600	other_landuse
137	1600	forest
138	1600	other_landuse
139	1600	forest
140	1600	forest
141	1600	restored
142	798.448	restored
143	1600	restored
144	1600	forest
145	1600	other_landuse
146	1600	other_landuse
147	1600	forest
148	1600	forest
149	1600	restored
150	1600	forest
151	1600	restored
152	1600	forest
153	1600	forest
154	1600	restored
155	1600	restored
156	1600	forest
157	1600	forest
158	774.442	forest
159	1600	restored
160	1600	restored
161	1600	restored
162	1600	forest
163	1600	restored
164	1600	restored
165	1600	forest
166	1600	restored
167	1600	other_landuse
168	1600	other_landuse
169	1600	forest
170	1600	forest
171	1600	forest
172	1600	restored
173	1600	forest
174	1600	restored
175	1600	restored
176	1600	restored
177	1600	forest
178	1600	restored
179	1600	forest
180	1600	forest
181	1600	other_landuse
182	1600	other_landuse
183	1600	restored
184	1600	restored
185	1600	restored
186	1600	other_landuse
187	1600	forest
188	1600	other_landuse
189	1600	restored
190	1600	restored
191	1600	restored
192	1600	forest
193	1600	other_landuse
194	1600	restored
195	1600	forest
196	1600	other_landuse
197	1600	restored
198	1600	restored
199	1600	restored
200	1419.04	restored
201	1600	restored
202	1600	restored
203	1600	restored
204	1600	forest
205	1600	restored
206	1600	other_landuse
207	1600	forest
208	1600	other_landuse
209	1600	forest
210	1600	restored
211	1600	forest
212	1600	restored
213	1600	forest
214	1600	restored
215	1600	forest
216	1600	forest
217	1600	other_landuse
218	1600	forest
219	1600	restored
220	1600	forest
221	1600	forest
222	1600	other_landuse
223	1600	forest
224	1600	forest
225	1600	forest
226	1600	restored
227	1600	forest
228	1600	forest
229	1600	other_landuse
230	1600	restored
231	1600	restored
232	1600	restored
233	1600	other_landuse
234	1600	restored
235	1600	forest
236	1600	forest
237	1600	restored
238	1600	other_landuse
239	1600	restored
240	1600	restored
241	1600	restored
242	1600	other_landuse
243	1600	other_landuse
244	1600	restored
245	1600	other_landuse
246	1600	forest
247	1600	forest
248	1600	restored
249	1600	forest
250	1600	other_landuse
251	1600	restored
252	1600	forest
253	1600	forest
254	1600	other_landuse
255	1600	other_landuse
256	1600	restored
257	1600	restored
258	1600	other_landuse
259	1600	other_landuse
260	1600	forest
261	1600	forest
262	1600	restored
263	1600	forest
264	1600	forest
265	1600	forest
266	1600	forest
267	1600	forest
268	1600	restored
269	1600	restored
270	1600	forest
271	1600	restored
272	1600	restored
273	1600	restored
274	1600	restored
275	1600	forest
276	1600	other_landuse
277	1600	forest
278	1600	other_landuse
279	1600	forest
280	1600	restored
281	1600	restored
282	1600	other_landuse
283	1600	forest
284	1600	forest
285	1600	forest
286	1600	restored
287	1600	restored
288	1600	forest
289	1600	other_landuse
290	1600	restored
291	1600	restored
292	1600	forest
293	1600	other_landuse
294	1600	forest
295	1600	restored
296	1600	other_landuse
297	1600	restored
298	1600	restored
299	1600	forest
300	1600	restored
301	1600	restored
302	1600	other_landuse
303	1600	restored
304	1600	restored
305	1600	restored
306	1600	restored
307	1600	restored
308	1600	other_landuse
309	1600	restored
310	1600	forest
311	1600	restored
312	1600	restored
313	1600	restored
314	1600	forest
315	1600	other_landuse
316	1600	restored
317	1600	restored
318	1600	other_landuse
319	1600	restored
320	1600	restored
321	1600	restored
322	1600	restored
323	1600	restored
324	1600	restored
325	1600	forest
326	1600	other_landuse
327	1600	forest
328	1600	restored
329	1600	other_landuse
330	1600	forest
331	1600	forest
332	1600	restored
333	1600	other_landuse
334	1600	restored
335	1600	restored
336	1600	restored
337	1600	restored
338	1600	restored
339	1600	other_landuse
340	1600	forest
341	1600	restored
342	1600	restored
343	1600	restored
344	1600	forest
345	1600	forest
346	1600	restored
347	1600	forest
348	1600	restored
349	1600	restored
350	1600	forest
351	1600	restored
352	1600	restored
353	1600	forest
354	1600	restored
355	1600	restored
356	1600	restored
357	1600	restored
358	1600	other_landuse
359	1600	forest
360	1600	restored
361	1600	other_landuse
362	1600	forest
363	1600	other_landuse
364	1600	restored
365	1600	restored
366	1600	forest
367	1600	restored
368	1600	restored
369	1600	forest
370	1600	restored
371	1600	restored
372	1600	restored
373	1600	restored
374	1600	other_landuse
375	1600	forest
376	1600	other_landuse
377	1600	restored
378	1600	other_landuse
379	1600	restored
380	1600	forest
381	1600	restored
382	1600	forest
383	1600	restored
384	1600	restored
385	1600	restored
386	1600	forest
387	1600	restored
388	1600	other_landuse
389	1600	other_landuse
390	1600	other_landuse
391	1600	restored
392	1600	restored
393	1600	forest
394	1600	restored
395	1600	restored
396	1600	restored
397	1600	forest
398	1600	forest
399	1600	forest
400	1600	restored
401	1600	forest
402	1600	restored
403	1600	other_landuse
404	1600	restored
405	1600	forest
406	1600	forest
407	1600	other_landuse
408	1600	forest
409	1600	restored
410	1600	restored
411	1600	other_landuse
412	1600	forest
413	1600	forest
414	1600	restored
415	1600	restored
416	1600	restored
417	1600	restored
418	1600	restored
419	1600	restored
420	1600	restored
421	1600	other_landuse
422	1600	forest
423	1600	restored
424	1600	forest
425	1600	forest
426	1600	restored
427	1600	other_landuse
428	1600	restored
429	1600	restored
430	1600	forest
431	1600	other_landuse
432	1600	other_landuse
433	1600	forest
434	1600	forest
435	1600	forest
436	1600	other_landuse
437	1600	forest
438	1600	other_landuse
439	1600	other_landuse
440	1600	restored
441	1600	restored
442	1600	restored
443	1600	other_landuse
444	1600	restored
445	1600	forest
446	1600	restored
447	1600	forest
448	1600	other_landuse
449	1600	restored
450	1600	forest
451	1600	restored
452	1600	forest
453	1600	restored
454	1600	other_landuse
455	1600	forest
456	1600	other_landuse
457	1600	restored
458	1600	other_landuse
459	1600	restored
460	1600	restored
461	1600	forest
462	1600	restored
463	1600	restored
464	1600	other_landuse
465	1600	forest
466	1600	restored
467	1600	restored
468	1600	restored
469	1600	restored
470	1600	restored
471	1600	restored
472	1600	other_landuse
473	1600	restored
474	1600	other_landuse
475	1600	restored
476	1600	forest
477	1600	forest
478	1600	other_landuse
479	1600	restored
480	1600	other_landuse
481	1600	other_landuse
482	1600	other_landuse
483	1600	forest
484	1600	forest
485	1600	restored
486	1600	other_landuse
487	1600	restored
488	1600	forest
489	1600	restored
490	1600	restored
491	1600	other_landuse
492	1600	restored
493	1600	restored
494	1600	forest
495	1600	restored
496	1600	forest
497	1600	forest
498	1600	restored
499	1600	restored
500	1600	forest
501	1600	other_landuse
502	1600	forest
503	1600	other_landuse
504	1600	other_landuse
505	1600	restored
506	1600	restored
507	1600	forest
508	1600	restored
509	1600	restored
510	1600	other_landuse
511	1600	restored
512	1600	other_landuse
513	1600	forest
514	1600	other_landuse
515	1600	restored
516	1600	restored
517	1600	other_landuse
518	1600	forest
519	1600	restored
520	1600	restored
521	1600	restored
522	1600	restored
523	1600	forest
524	1600	other_landuse
525	1600	restored
526	1600	restored
527	1600	forest
528	1600	forest
529	1600	restored
530	1600	restored
531	1600	restored
532	1600	restored
533	1600	other_landuse
534	1600	forest
535	1600	restored
536	1600	other_landuse
537	1600	restored
538	1600	restored
539	1600	restored
540	1600	restored
541	1600	forest
542	1600	restored
543	1600	forest
544	1600	restored
545	1600	other_landuse
546	1600	other_landuse
547	1600	restored
548	1600	restored
549	1600	restored
550	1600	other_landuse
551	1600	restored
552	1600	restored
553	1600	forest
554	1600	restored
555	1600	restored
556	1600	forest
557	1600	forest
558	1600	restored
559	1600	other_landuse
560	1600	restored
561	1600	restored
562	1600	restored
563	1600	restored
564	1600	restored
565	1600	forest
566	1600	restored
567	1600	other_landuse
568	1600	restored
569	1600	other_landuse
570	1600	forest
571	1600	restored
572	1600	forest
573	1600	other_landuse
574	1600	forest
575	1600	restored
576	1600	restored
577	1600	forest
578	1600	restored
579	1600	restored
580	1600	forest
581	1600	restored
582	1600	restored
583	1600	forest
584	1600	restored
585	1600	restored
586	1600	restored
587	1600	restored
588	1600	restored
589	1600	restored
590	1600	restored
591	1600	other_landuse
592	1600	restored
593	1600	other_landuse
594	1600	forest
595	1600	restored
596	1600	other_landuse
597	1600	restored
598	1600	restored
599	1600	other_landuse
600	1600	forest
601	1600	forest
602	1600	restored
603	1600	forest
604	1600	other_landuse
605	1600	forest
606	776.6	forest
607	1600	forest
608	1600	forest
609	1600	restored
610	1600	forest
611	1600	other_landuse
612	1600	forest
613	1600	other_landuse
614	1600	forest
615	1600	forest
616	1600	restored
617	1600	other_landuse
618	1600	other_landuse
619	1600	other_landuse
620	1600	restored
621	1600	other_landuse
622	1600	forest
623	1600	restored
624	1600	restored
625	1600	restored
626	1600	forest
627	1600	forest
628	1600	other_landuse
629	1600	restored
630	1600	other_landuse
631	1600	forest
632	1600	restored
633	1600	restored
634	1600	other_landuse
635	1600	restored
636	1600	other_landuse
637	1600	other_landuse
638	1600	forest
639	1600	forest
640	1600	restored
641	1600	restored
642	1600	other_landuse
643	1600	other_landuse
644	1600	restored
645	1600	restored
646	1600	restored
647	1600	restored
648	1600	other_landuse
649	1600	other_landuse
650	1600	forest
651	1600	other_landuse
652	1600	restored
653	1600	forest
654	1600	restored
655	1600	forest
656	1600	restored
657	1600	other_landuse
658	1600	other_landuse
659	1600	other_landuse
660	1600	restored
661	1600	forest
662	1600	forest
663	1600	restored
664	1600	forest
665	1600	restored
666	1600	restored
667	1600	other_landuse
668	1600	other_landuse
669	1600	restored
670	1600	forest
671	1600	forest
672	1600	forest
673	1600	restored
674	1600	restored
675	1600	forest
676	1600	forest
677	1600	restored
678	1600	restored
679	1600	other_landuse
680	1600	other_landuse
681	1600	restored
682	1600	restored
683	1600	restored
684	1600	other_landuse
685	1600	restored
686	1600	restored
687	1600	other_landuse
688	1600	restored
689	1600	restored
690	1600	restored
691	1600	restored
692	1600	forest
693	1600	restored
694	1600	forest
695	1600	restored
696	799.634	forest
697	1600	other_landuse
698	1600	restored
699	1600	restored
700	1600	forest
701	1600	restored
702	1600	other_landuse
703	1600	forest
704	1600	restored
705	1600	restored
706	1600	restored
707	1600	forest
708	1600	other_landuse
709	1600	forest
710	1600	restored
711	1419.32	restored
712	1600	restored
713	1600	forest
714	1600	restored
715	1600	restored
716	1600	restored
717	1600	other_landuse
718	1600	other_landuse
719	1600	other_landuse
720	1600	restored
721	1600	other_landuse
722	1600	restored
723	1600	restored
724	1600	other_landuse
725	1600	restored
726	1600	forest
727	1600	other_landuse
728	1600	other_landuse
729	1600	forest
730	1600	restored
731	1600	restored
732	1600	forest
733	1600	forest
734	1600	restored
735	1600	forest
736	1600	restored
737	775.591	forest
738	1600	restored
739	1600	restored
740	1600	forest
741	1600	restored
742	1600	restored
743	1600	restored
744	1600	other_landuse
745	1600	other_landuse
746	1600	forest
747	1600	restored
748	1600	restored
749	1600	forest
750	1600	restored
751	1600	forest
752	1600	forest
753	1600	restored
754	1600	forest
755	1600	restored
756	1419.02	restored
757	1600	restored
758	1600	other_landuse
759	1600	other_landuse
760	1600	restored
761	1600	forest
762	1600	forest
763	1600	restored
764	1600	restored
765	1600	restored
766	1600	restored
767	1600	restored
768	1600	restored
769	1600	restored
770	774.794	forest
771	1600	other_landuse
772	1600	restored
773	1600	restored
774	1600	restored
775	1600	restored
776	1600	forest
777	1600	restored
778	774.348	forest
779	1600	restored
780	1600	restored
781	1600	forest
782	1600	restored
783	1600	other_landuse
784	1600	forest
785	1600	restored
786	1600	restored
787	1600	restored
788	1600	forest
789	1600	forest
790	1600	forest
791	1600	restored
792	1600	forest
793	1419.23	restored
794	1600	other_landuse
795	1600	other_landuse
796	1600	restored
797	1600	forest
798	1600	restored
799	1600	restored
800	1600	restored
801	1600	restored
802	1600	restored
803	1600	other_landuse
804	1600	other_landuse
805	1600	restored
806	1600	restored
807	1600	other_landuse
808	1600	restored
809	1600	forest
810	1600	restored
811	1600	restored
812	1600	restored
813	1600	restored
814	1600	forest
815	1600	other_landuse
816	1600	restored
817	1600	restored
818	1600	other_landuse
819	1600	forest
820	1600	restored
821	1600	forest
822	1600	restored
823	1600	restored
824	1600	forest
825	1600	restored
826	1600	forest
827	1600	restored
828	1600	forest
829	1600	forest
830	1600	other_landuse
831	1600	restored
832	1600	forest
833	1600	forest
834	1600	restored
835	1600	forest
836	1600	forest
837	1600	restored
838	1600	restored
839	1600	other_landuse
840	1600	restored
841	1600	restored
842	797.641	other_landuse
843	1600	other_landuse
844	1600	forest
845	1600	forest
846	1600	restored
847	1600	restored
848	1600	restored
849	1600	other_landuse
850	1600	restored
851	1600	restored
852	1600	restored
853	1600	restored
854	1600	other_landuse
855	1600	other_landuse
856	1600	restored
857	1600	other_landuse
858	1600	forest
859	1600	forest
860	1600	restored
861	1600	restored
862	1600	forest
863	1600	restored
864	1600	forest
865	1600	restored
866	1600	restored
867	1600	forest
868	1600	forest
869	1600	restored
870	1600	restored
871	1600	forest
872	1600	other_landuse
873	1600	restored
874	1600	restored
875	1600	other_landuse
876	1600	restored
877	1600	forest
878	1600	restored
879	1600	restored
880	1600	restored
881	1600	forest
882	1600	restored
883	1600	forest
884	1600	forest
885	1600	forest
886	1600	restored
887	1600	other_landuse
888	1600	restored
889	1600	restored
890	1600	forest
891	1600	restored
892	1600	forest
893	1600	restored
894	1600	forest
895	1600	restored
896	1600	restored
897	1600	other_landuse
898	1600	forest
899	1600	restored
900	1600	restored
901	1600	restored
902	1600	forest
903	1600	forest
904	1600	restored
905	1600	forest
906	1600	restored
907	1600	forest
908	1600	forest
909	1600	forest
910	1600	restored
911	1600	restored
912	1600	restored
913	1600	restored
914	1600	other_landuse
915	1600	restored
916	1600	forest
917	1600	restored
918	1600	restored
919	1600	other_landuse
920	1600	forest
921	1600	restored
922	1600	forest
923	1600	restored
924	1600	forest
925	1600	forest
926	1600	restored
927	1600	restored
928	1600	forest
929	1600	restored
930	1600	other_landuse
931	1600	forest
932	1600	forest
933	1600	restored
934	1600	restored
935	1600	restored
936	1600	restored
937	1600	restored
938	1600	forest
939	1600	forest
940	1600	restored
941	1600	restored
942	1600	forest
943	1600	restored
944	1600	restored
945	1600	forest
946	1600	restored
947	1600	other_landuse
948	1600	restored
949	1600	forest
950	1600	restored
951	1600	forest
952	1600	restored
953	1600	restored
954	1600	forest
955	1600	restored
956	1600	forest
957	1600	other_landuse
958	1600	forest
959	1600	forest
960	1600	other_landuse
961	1600	forest
962	1600	forest
963	1600	other_landuse
964	1600	restored
965	1600	forest
966	1600	forest
967	1600	restored
968	1600	forest
969	1600	forest
970	1600	forest
971	1600	restored
972	1600	forest
973	1600	restored
974	1600	forest
975	1600	restored
976	1600	forest
977	1600	restored
978	1600	forest
979	1600	restored
980	1600	other_landuse
981	1600	restored
982	1600	restored
983	1600	forest
984	1600	forest
985	1600	forest
986	1600	forest
987	1600	restored
988	1600	restored
989	1600	forest
990	1600	other_landuse
991	1600	restored
992	1600	forest
993	1600	forest
994	1600	forest
995	1600	restored
996	1600	restored
997	1600	restored
998	1600	other_landuse
999	1600	restored
1000	1600	forest
1001	1600	forest
1002	1600	restored
1003	1600	forest
1004	1600	restored
1005	1600	restored
1006	1600	restored
1007	1600	forest
1008	1600	restored
1009	1600	restored
1010	1600	other_landuse
1011	1600	restored
1012	1600	forest
1013	1600	restored
1014	1600	forest
1015	1600	other_landuse
1016	1600	forest
1017	1600	forest
1018	1600	restored
1019	1600	restored
1020	1600	restored
1021	1600	forest
1022	1600	forest
1023	1600	other_landuse
1024	1600	restored
1025	1600	restored
1026	1600	restored
1027	1600	restored
1028	1600	restored
1029	1600	restored
1030	1600	forest
1031	1600	other_landuse
1032	1600	restored
1033	1600	forest
1034	1600	other_landuse
1035	1600	forest
1036	1600	restored
1037	1600	restored
1038	1600	restored
1039	1600	forest
1040	1600	forest
1041	1600	restored
1042	1600	restored
1043	1600	forest
1044	1600	restored
1045	1600	other_landuse
1046	1600	restored
1047	1600	restored
1048	1600	other_landuse
1049	1600	other_landuse
1050	1600	other_landuse
1051	1600	forest
1052	1600	other_landuse
1053	1600	forest
1054	1600	forest
1055	1600	restored
1056	1600	restored
1057	1600	forest
1058	1600	forest
1059	1600	restored
1060	1600	forest
1061	1600	other_landuse
1062	1600	restored
1063	1600	restored
1064	1600	restored
1065	1600	forest
1066	1600	forest
1067	1600	restored
1068	1600	restored
1069	1600	other_landuse
1070	1600	other_landuse
1071	1600	restored
1072	1600	restored
1073	1600	restored
1074	1600	other_landuse
1075	1600	forest
1076	1600	forest
1077	1600	other_landuse
1078	1600	restored
1079	1600	restored
1080	1600	restored
1081	1600	forest
1082	1600	other_landuse
1083	1600	other_landuse
1084	1600	other_landuse
1085	1600	other_landuse
1086	1600	forest
1087	1600	restored
1088	1600	restored
1089	1600	other_landuse
1090	1600	other_landuse
1091	1600	restored
1092	1600	restored
1093	1600	forest
1094	1600	other_landuse
1095	1600	forest
1096	1600	other_landuse
1097	1600	forest
1098	1600	restored
1099	1600	restored
1100	1600	forest
1101	1600	restored
1102	1600	other_landuse
1103	1600	other_landuse
1104	1600	restored
1105	1600	other_landuse
1106	1600	forest
1107	1600	restored
1108	1600	other_landuse
1109	1600	restored
1110	1600	other_landuse
1111	1600	restored
1112	1600	other_landuse
1113	1600	forest
1114	1600	restored
1115	1600	other_landuse
1116	1600	restored
1117	1600	other_landuse
1118	1600	restored
1119	1600	restored
1120	1600	other_landuse
1121	1600	restored
1122	1600	restored
1123	1600	forest
1124	1600	other_landuse
1125	1600	forest
1126	1600	restored
1127	1600	other_landuse
1128	1600	other_landuse
1129	1600	forest
1130	772.893	restored
1131	1600	restored
1132	1600	forest
1133	1600	restored
1134	1600	restored
1135	1600	forest
1136	1600	other_landuse
1137	1600	forest
1138	1600	forest
1139	1600	other_landuse
1140	1600	other_landuse
1141	1600	restored
1142	1600	other_landuse
1143	1600	restored
1144	1600	restored
1145	1600	restored
1146	1600	restored
1147	1600	restored
1148	1600	other_landuse
1149	1600	other_landuse
1150	1600	other_landuse
1151	1600	forest
1152	1600	other_landuse
1153	1600	restored
1154	1600	forest
1155	1600	forest
1156	1600	forest
1157	1600	other_landuse
1158	1600	restored
1159	1600	other_landuse
1160	1600	restored
1161	1600	restored
1162	1600	restored
1163	1600	forest
1164	1423.52	restored
1165	1600	restored
1166	1600	other_landuse
1167	1600	other_landuse
1168	1600	restored
1169	1600	restored
1170	1600	restored
1171	1600	restored
1172	1600	other_landuse
1173	1600	other_landuse
1174	1600	other_landuse
1175	1600	forest
1176	1600	other_landuse
1177	1600	forest
1178	1600	forest
1179	1600	forest
1180	1600	forest
1181	1600	forest
1182	1600	restored
1183	1600	forest
1184	1600	restored
1185	1600	forest
1186	1600	restored
1187	1600	forest
1188	1600	restored
1189	1600	forest
1190	1600	forest
1191	1600	other_landuse
1192	1600	restored
1193	1600	other_landuse
1194	1600	restored
1195	1600	other_landuse
1196	1600	forest
1197	1600	restored
1198	1600	restored
1199	1600	forest
1200	1600	restored
1201	1600	restored
1202	1600	forest
1203	1600	restored
1204	1600	forest
1205	1600	forest
1206	1600	restored
1207	1600	restored
1208	1600	restored
1209	1600	restored
1210	1600	forest
1211	1600	restored
1212	1600	other_landuse
1213	1600	restored
1214	1600	other_landuse
1215	1600	restored
1216	1600	restored
1217	1600	restored
1218	1600	forest
1219	1600	restored
1220	1600	restored
1221	1600	restored
1222	1600	forest
1223	1600	restored
1224	1600	restored
1225	1600	forest
1226	1600	restored
1227	1600	forest
1228	1600	forest
1229	1600	other_landuse
1230	1600	other_landuse
1231	1600	restored
1232	1600	restored
1233	1600	other_landuse
1234	1600	forest
1235	1600	restored
1236	1600	restored
1237	1600	forest
1238	1600	restored
1239	1600	restored
1240	1600	restored
1241	1600	forest
1242	1600	restored
1243	1600	restored
1244	1600	restored
1245	1600	forest
1246	1600	restored
1247	1600	restored
1248	1600	forest
1249	1600	restored
1250	1600	restored
1251	1600	restored
1252	1600	forest
1253	1600	other_landuse
1254	1600	restored
1255	1600	restored
1256	1600	forest
1257	1600	restored
1258	1600	other_landuse
1259	1600	restored
1260	1600	restored
1261	1600	restored
1262	1600	restored
1263	1600	restored
1264	1600	other_landuse
1265	1600	forest
1266	1600	forest
1267	1600	restored
1268	1600	restored
1269	1600	forest
1270	1600	other_landuse
1271	1600	forest
1272	1600	restored
1273	1600	forest
1274	1600	forest
1275	1600	forest
1276	1600	other_landuse
1277	1600	restored
1278	1600	restored
1279	1600	restored
1280	1600	other_landuse
1281	1600	other_landuse
1282	1600	forest
1283	1600	restored
1284	1600	forest
1285	1600	restored
1286	1600	restored
1287	1600	forest
1288	1600	forest
1289	1600	restored
1290	1600	restored
1291	1600	forest
1292	1600	other_landuse
1293	774.465	forest
1294	1600	other_landuse
1295	1600	restored
1296	1600	other_landuse
1297	1600	restored
1298	1600	forest
1299	1600	other_landuse
1300	1600	other_landuse
1301	1600	forest
1302	1600	restored
1303	1600	restored
1304	1600	forest
1305	1600	restored
1306	1600	restored
1307	1600	restored
1308	1600	restored
1309	1600	forest
1310	1600	forest
1311	1600	other_landuse
1312	1600	restored
1313	1600	restored
1314	1600	forest
1315	1600	forest
1316	1600	other_landuse
1317	1600	other_landuse
1318	1600	forest
1319	1600	restored
1320	1600	restored
1321	1600	other_landuse
1322	1600	other_landuse
1323	1600	other_landuse
1324	1600	forest
1325	1600	forest
1326	1600	forest
1327	1600	other_landuse
1328	1600	other_landuse
1329	1600	restored
1330	1600	forest
1331	1600	restored
1332	1600	restored
1333	1600	other_landuse
1334	1600	forest
1335	1600	other_landuse
1336	1600	forest
1337	1600	restored
1338	1600	forest
1339	1600	restored
1340	1600	restored
1341	1600	forest
1342	1600	restored
1343	1600	forest
1344	775.263	forest
1345	1600	restored
1346	1600	forest
1347	1600	forest
1348	1600	forest
1349	1600	restored
1350	1600	other_landuse
1351	1600	forest
1352	1600	restored
1353	1600	other_landuse
1354	1600	other_landuse
1355	1600	other_landuse
1356	1600	restored
1357	1600	other_landuse
1358	1600	restored
1359	1600	restored
1360	1600	restored
1361	1600	forest
1362	1600	forest
1363	1600	forest
1364	1600	restored
1365	1600	restored
1366	1600	restored
1367	1600	restored
1368	1600	forest
1369	1600	restored
1370	1600	restored
1371	1600	forest
1372	1600	restored
1373	1600	forest
1374	1600	forest
1375	1600	restored
1376	1600	forest
1377	1600	restored
1378	1600	restored
1379	1600	restored
1380	1600	forest
1381	1600	forest
1382	1600	forest
1383	1600	other_landuse
1384	1600	other_landuse
1385	1600	forest
1386	1600	forest
1387	1600	restored
1388	1600	restored
1389	1600	restored
1390	1600	restored
1391	1600	other_landuse
1392	1600	other_landuse
1393	1600	forest
1394	1600	other_landuse
1395	1600	restored
1396	1600	other_landuse
1397	1600	other_landuse
1398	1600	other_landuse
1399	1600	forest
1400	1600	restored
1401	1600	other_landuse
1402	1600	other_landuse
1403	1600	other_landuse
1404	1600	other_landuse
1405	1600	forest
1406	1600	other_landuse
1407	1600	other_landuse
1408	1600	restored
1409	1600	forest
1410	1600	forest
1411	1600	restored
1412	1600	forest
1413	1600	restored
1414	1600	forest
1415	1600	restored
1416	1600	restored
1417	1600	other_landuse
1418	1600	other_landuse
1419	1600	restored
1420	1600	other_landuse
1421	1600	restored
1422	1600	restored
1423	1600	restored
1424	1600	other_landuse
1425	1600	other_landuse
1426	1600	restored
1427	1600	forest
1428	1600	restored
1429	1600	other_landuse
1430	1600	restored
1431	1600	other_landuse
1432	1600	other_landuse
1433	1600	other_landuse
1434	1600	other_landuse
1435	1600	forest
1436	1600	other_landuse
1437	1600	forest
1438	1600	other_landuse
1439	1600	forest
1440	1600	forest
1441	1600	restored
1442	1600	restored
1443	1600	restored
1444	1600	restored
1445	1600	forest
1446	1600	restored
1447	797.166	forest
1448	1600	forest
1449	1600	restored
1450	1600	restored
1451	1600	restored
1452	1600	restored
1453	1600	other_landuse
1454	1600	restored
1455	1600	restored
1456	1600	restored
1457	1600	restored
1458	1600	restored
1459	1600	forest
1460	1600	forest
1461	774.935	forest
1462	1600	forest
1463	1420.84	restored
1464	1600	restored
1465	1600	restored
1466	1600	forest
1467	1600	restored
1468	1600	forest
1469	1600	restored
1470	1600	other_landuse
1471	1600	restored
1472	1600	forest
1473	798.112	forest
1474	1600	restored
1475	1600	other_landuse
1476	1600	forest
1477	1600	forest
1478	1600	other_landuse
1479	1600	other_landuse
1480	1600	forest
1481	1600	forest
1482	1600	restored
1483	1600	forest
1484	1600	other_landuse
1485	1600	restored
1486	1600	restored
1487	1600	forest
1488	1600	forest
1489	1600	other_landuse
1490	1600	other_landuse
1491	1600	restored
1492	1600	restored
1493	1600	other_landuse
1494	1600	forest
1495	1600	forest
1496	1600	other_landuse
1497	1600	other_landuse
1498	1600	other_landuse
1499	1600	restored
1500	1600	forest
1501	1600	forest
1502	1600	restored
1503	1600	restored
1504	1600	other_landuse
1505	1600	restored
1506	1600	restored
1507	1600	other_landuse
1508	1600	restored
1509	1600	restored
1510	1600	other_landuse
1511	1600	restored
1512	1600	forest
1513	1600	other_landuse
1514	1600	forest
1515	1600	restored
1516	1600	forest
1517	1600	restored
1518	1600	forest
1519	1600	forest
1520	1600	restored
1521	1600	restored
1522	1600	other_landuse
1523	1600	restored
1524	1600	forest
1525	1600	restored
1526	1600	restored
1527	1600	other_landuse
1528	1600	restored
1529	1600	restored
1530	1600	forest
1531	1600	restored
1532	1600	restored
1533	1600	restored
1534	1600	other_landuse
1535	1600	forest
1536	1600	restored
1537	1600	forest
1538	1600	restored
1539	1600	restored
1540	1600	forest
1541	1600	restored
1542	1600	restored
1543	1600	other_landuse
1544	1600	restored
1545	1600	restored
1546	1600	restored
1547	1600	restored
1548	1600	other_landuse
1549	1600	other_landuse
1550	1600	restored
1551	1600	restored
1552	1600	other_landuse
1553	1600	restored
1554	1600	other_landuse
1555	1600	forest
1556	1600	other_landuse
1557	1600	other_landuse
1558	1600	restored
1559	1600	restored
1560	1600	other_landuse
1561	1600	restored
1562	1600	other_landuse
1563	1600	other_landuse
1564	1600	forest
1565	1600	restored
1566	1600	restored
1567	1600	restored
1568	1600	other_landuse
1569	1600	forest
1570	1600	restored
1571	1600	other_landuse
1572	1600	restored
1573	1600	other_landuse
1574	1600	restored
1575	1600	restored
1576	1600	other_landuse
1577	1600	restored
1578	1600	restored
1579	1600	restored
1580	1600	forest
1581	1600	restored
1582	1600	restored
1583	1600	forest
1584	1600	restored
1585	1600	restored
1586	1600	forest
1587	1600	other_landuse
1588	1600	forest
1589	1600	other_landuse
1590	1600	forest
1591	1600	restored
1592	1600	restored
1593	1600	forest
1594	1600	forest
1595	1600	restored
1596	1600	restored
1597	1600	restored
1598	1600	other_landuse
1599	1600	forest
1600	1600	restored
1601	1600	forest
1602	1600	other_landuse
1603	1600	restored
1604	1600	other_landuse
1605	1600	restored
1606	1600	restored
1607	1600	other_landuse
1608	1600	forest
1609	1600	restored
1610	1600	other_landuse
1611	1600	other_landuse
1612	1600	other_landuse
1613	1600	forest
1614	1600	restored
1615	1600	forest
1616	1600	forest
1617	1600	restored
1618	1600	restored
1619	1600	forest
1620	1600	other_landuse
1621	1600	other_landuse
1622	1600	forest
1623	1600	other_landuse
1624	1600	other_landuse
1625	1600	forest
1626	1600	other_landuse
1627	1600	restored
1628	1600	other_landuse
1629	1600	forest
1630	1600	restored
1631	1600	other_landuse
1632	1600	restored
1633	1600	forest
1634	1600	forest
1635	1600	forest
1636	1600	forest
1637	1600	restored
1638	1600	other_landuse
1639	1600	other_landuse
1640	1600	restored
1641	1600	other_landuse
1642	1600	restored
1643	1600	forest
1644	1600	restored
1645	1600	other_landuse
1646	1600	restored
1647	1600	restored
1648	1600	forest
1649	1600	restored
1650	1600	forest
1651	1600	other_landuse
1652	1600	restored
1653	1600	forest
1654	1600	other_landuse
1655	1600	other_landuse
1656	1600	other_landuse
1657	1600	restored
1658	1600	restored
1659	1600	other_landuse
1660	1600	forest
1661	1600	restored
1662	1600	restored
1663	1600	restored
1664	1600	other_landuse
1665	1600	restored
1666	1600	restored
1667	1600	restored
1668	1600	restored
1669	1600	other_landuse
1670	1600	other_landuse
1671	1600	forest
1672	1600	forest
1673	1600	forest
1674	1600	forest
1675	1600	restored
1676	1600	forest
1677	1600	restored
1678	1600	other_landuse
1679	1600	forest
1680	1600	restored
1681	1600	other_landuse
1682	1600	other_landuse
1683	1600	other_landuse
1684	1600	restored
1685	1600	forest
1686	1600	forest
1687	1600	forest
1688	1600	forest
1689	1600	restored
1690	1600	restored
1691	1600	other_landuse
1692	1600	other_landuse
1693	1600	forest
1694	1600	forest
1695	1600	restored
1696	1600	restored
1697	1600	forest
1698	1600	forest
1699	1600	other_landuse
1700	1600	forest
1701	1600	restored
1702	1600	restored
1703	1600	other_landuse
1704	1600	restored
1705	1600	forest
1706	1600	restored
1707	1600	other_landuse
1708	1600	restored
1709	1600	other_landuse
1710	1600	forest
1711	1600	restored
1712	1600	restored
1713	1600	forest
1714	1600	other_landuse
1715	1600	forest
1716	1600	restored
1717	1600	restored
1718	1600	forest
1719	1600	other_landuse
1720	1600	other_landuse
1721	1600	forest
1722	1600	forest
1723	1600	forest
1724	1600	restored
1725	1600	restored
1726	1600	restored
1727	1600	other_landuse
1728	1600	forest
1729	1600	restored
1730	1600	restored
1731	1600	restored
1732	1600	restored
1733	1600	other_landuse
1734	1600	forest
1735	1600	forest
1736	1600	restored
1737	1600	restored
1738	1600	restored
1739	1600	other_landuse
1740	1600	forest
1741	1420.15	restored
1742	1600	restored
1743	1600	restored
1744	1600	forest
1745	1600	forest
1746	1600	restored
1747	1600	restored
1748	1600	restored
1749	1600	restored
1750	1600	restored
1751	797.171	other_landuse
1752	1600	forest
1753	1600	restored
1754	1600	forest
1755	1600	restored
1756	798.246	restored
1757	1600	forest
1758	1600	restored
1759	1600	restored
1760	1600	forest
1761	1600	forest
1762	1600	forest
1763	1600	other_landuse
1764	1600	restored
1765	1600	forest
1766	1600	other_landuse
1767	1600	restored
1768	1600	restored
1769	1600	restored
1770	1600	forest
1771	1600	other_landuse
1772	1600	other_landuse
1773	1600	restored
1774	1600	other_landuse
1775	1600	other_landuse
1776	1600	restored
1777	1600	restored
1778	1600	forest
1779	1600	restored
1780	1600	restored
1781	1600	forest
1782	1600	restored
1783	1600	restored
1784	1600	restored
1785	1600	restored
1786	1600	forest
1787	1600	restored
1788	1600	restored
1789	1600	forest
1790	1600	forest
1791	1600	other_landuse
1792	1600	forest
1793	1600	restored
1794	1600	forest
1795	1600	restored
1796	1600	restored
1797	1600	forest
1798	1600	restored
1799	1600	forest
1800	1600	forest
1801	1600	forest
1802	1600	restored
1803	1600	restored
1804	1600	forest
1805	1600	restored
1806	1600	restored
1807	1600	forest
1808	1600	forest
1809	1600	forest
1810	1600	other_landuse
1811	1600	forest
1812	1600	restored
1813	1600	restored
1814	1600	forest
1815	1600	restored
1816	1600	other_landuse
1817	1600	forest
1818	1600	restored
1819	1600	other_landuse
1820	1600	restored
1821	1600	restored
1822	1600	other_landuse
1823	1600	restored
1824	1600	forest
1825	1600	other_landuse
1826	1600	restored
1827	1600	restored
1828	1600	forest
1829	1600	other_landuse
1830	1600	other_landuse
1831	1600	other_landuse
1832	1600	forest
1833	1600	other_landuse
1834	1600	other_landuse
1835	1600	forest
1836	1600	restored
1837	1600	restored
1838	1600	restored
1839	1600	restored
1840	1600	forest
1841	1600	other_landuse
1842	1600	forest
1843	1600	restored
1844	1600	restored
1845	1600	forest
1846	1600	forest
1847	1600	restored
1848	1600	restored
1849	1600	forest
1850	1600	restored
1851	1600	restored
1852	1600	restored
1853	1600	restored
1854	1600	restored
1855	1600	restored
1856	1600	other_landuse
1857	1600	forest
1858	1600	forest
1859	1600	forest
1860	1600	other_landuse
1861	1600	restored
1862	1600	restored
1863	1600	restored
1864	1600	restored
1865	1600	restored
1866	1600	restored
1867	1600	other_landuse
1868	1600	other_landuse
1869	1600	forest
1870	1600	restored
1871	1600	other_landuse
1872	1600	forest
1873	1600	forest
1874	1600	forest
1875	1600	restored
1876	1600	forest
1877	1600	forest
1878	1600	restored
1879	1600	forest
1880	1600	forest
1881	1600	restored
1882	1600	forest
1883	1600	restored
1884	1600	forest
1885	1600	restored
1886	1600	restored
1887	1600	other_landuse
1888	1600	restored
1889	1600	restored
1890	1600	restored
1891	1600	restored
1892	1600	forest
1893	1600	forest
1894	1600	restored
1895	1600	restored
1896	1600	forest
1897	1600	restored
1898	1600	restored
1899	1600	other_landuse
1900	1600	other_landuse
1901	1600	forest
1902	1600	restored
1903	1600	restored
1904	1600	restored
1905	1600	forest
1906	1600	other_landuse
1907	1600	restored
1908	1600	other_landuse
1909	1600	restored
1910	1600	other_landuse
1911	1600	restored
1912	1600	forest
1913	1600	restored
1914	1600	restored
1915	1600	other_landuse
1916	1600	restored
1917	1600	other_landuse
1918	1600	other_landuse
1919	1600	other_landuse
1920	1600	forest
1921	1600	restored
1922	1600	forest
1923	1600	other_landuse
1924	1600	forest
1925	1600	forest
1926	1600	other_landuse
1927	1600	restored
1928	1600	restored
1929	774.77	forest
1930	1600	forest
1931	1600	other_landuse
1932	1600	restored
1933	1600	restored
1934	1600	restored
1935	1600	forest
1936	1600	restored
1937	1600	restored
1938	1600	restored
1939	1600	restored
1940	1600	restored
1941	1600	restored
1942	1600	restored
1943	1600	forest
1944	1600	restored
1945	1600	restored
1946	1600	restored
1947	1600	forest
1948	1600	forest
1949	1600	forest
1950	1600	restored
1951	1600	forest
1952	1600	forest
1953	1600	other_landuse
1954	1600	other_landuse
1955	1600	restored
1956	1600	other_landuse
1957	1600	restored
1958	1600	forest
1959	1600	forest
1960	1600	forest
1961	1600	other_landuse
1962	1600	restored
1963	1600	other_landuse
1964	1600	other_landuse
1965	1600	restored
1966	1600	forest
1967	1600	restored
1968	1600	forest
1969	1600	forest
1970	1600	other_landuse
1971	1600	other_landuse
1972	1600	restored
1973	1600	restored
1974	1600	forest
1975	1600	forest
1976	1600	forest
1977	1600	other_landuse
1978	1600	other_landuse
1979	1600	forest
1980	1600	forest
1981	1600	forest
1982	1600	restored
1983	1600	forest
1984	1600	restored
1985	1600	other_landuse
1986	1600	restored
1987	1600	restored
1988	1600	restored
1989	1600	restored
1990	1600	restored
1991	1600	forest
1992	1600	restored
1993	1600	restored
1994	1600	restored
1995	1600	restored
1996	1600	restored
1997	1600	other_landuse
1998	1600	restored
1999	1600	restored
[truncated: 60,249 more rows]

## Sheet: Data_Fig_2_expan_resto_balanced
Grid	Shape_Area	Zonesexpan_resto_lambda0_0812_C_timestep8
1	1600	coffe_low_poll
2	1600	coffe_low_poll_rest
3	1600	coffe_mid_poll
4	1600	restored
5	1600	coffe_low_poll_rest
6	1600	coffe_low_poll
7	1600	restored
8	1600	forest
9	1600	coffe_high_poll_rest
10	1600	restored
11	1600	other_landuse
12	1600	restored
13	1600	restored
14	1600	coffe_low_poll_rest
15	1600	coffe_high_poll
16	1600	restored
17	1600	forest
18	1600	restored
19	1600	forest
20	1600	restored
21	1600	coffe_high_poll_rest
22	1600	restored
23	1600	restored
24	1600	coffe_mid_poll
25	1600	coffe_high_poll_rest
26	1600	restored
27	1600	restored
28	1600	coffe_low_poll
29	1600	other_landuse
30	1600	forest
31	1600	forest
32	1600	restored
33	1600	coffe_high_poll
34	1600	forest
35	1600	restored
36	1600	coffe_mid_poll
37	1600	restored
38	1600	coffe_low_poll
39	1600	forest
40	1600	other_landuse
41	1600	coffe_high_poll
42	1600	restored
43	1600	forest
44	1600	coffe_mid_poll
45	1600	coffe_high_poll
46	1600	restored
47	1600	coffe_high_poll
48	1600	coffe_low_poll
49	1600	coffe_high_poll_rest
50	1600	other_landuse
51	1600	restored
52	1600	restored
53	1600	other_landuse
54	1600	forest
55	1600	coffe_high_poll_rest
56	1600	other_landuse
57	1600	coffe_low_poll
58	1600	other_landuse
59	1600	restored
60	1600	other_landuse
61	1600	forest
62	1600	coffe_high_poll_rest
63	1600	coffe_high_poll_rest
64	1600	forest
65	1600	other_landuse
66	1600	forest
67	1600	coffe_high_poll_rest
68	1600	coffe_high_poll
69	1600	restored
70	1600	other_landuse
71	1600	restored
72	1600	restored
73	1600	forest
74	1600	restored
75	1600	coffe_low_poll_rest
76	1600	coffe_high_poll
77	1600	forest
78	1600	coffe_low_poll_rest
79	1600	forest
80	1600	forest
81	1600	other_landuse
82	1600	coffe_low_poll
83	1600	restored
84	1600	other_landuse
85	1600	other_landuse
86	1600	restored
87	1600	other_landuse
88	1600	other_landuse
89	1600	forest
90	1600	forest
91	1600	restored
92	1600	coffe_high_poll
93	1600	coffe_low_poll_rest
94	1600	coffe_low_poll
95	1600	other_landuse
96	1600	restored
97	1600	coffe_mid_poll_rest
98	1600	restored
99	1600	coffe_low_poll_rest
100	1600	forest
101	1600	other_landuse
102	1600	restored
103	1600	coffe_high_poll
104	1600	other_landuse
105	1600	restored
106	1600	restored
107	1600	coffe_high_poll_rest
108	1600	other_landuse
109	1600	other_landuse
110	1600	forest
111	1600	restored
112	1600	other_landuse
113	1600	forest
114	1600	restored
115	1600	coffe_high_poll
116	1600	coffe_high_poll
117	1600	restored
118	1600	coffe_high_poll
119	1600	coffe_high_poll_rest
120	1600	coffe_high_poll_rest
121	1600	forest
122	1600	restored
123	1600	coffe_low_poll
124	1600	other_landuse
125	1600	coffe_high_poll_rest
126	1600	coffe_high_poll_rest
127	1600	other_landuse
128	1600	restored
129	1600	coffe_high_poll_rest
130	1600	restored
131	1600	coffe_mid_poll
132	1600	coffe_high_poll
133	1600	other_landuse
134	1600	coffe_low_poll_rest
135	1600	coffe_high_poll_rest
136	1600	other_landuse
137	1600	forest
138	1600	other_landuse
139	1600	forest
140	1600	coffe_mid_poll
141	1600	restored
142	798.448	coffe_low_poll
143	1600	coffe_low_poll
144	1600	forest
145	1600	other_landuse
146	1600	other_landuse
147	1600	forest
148	1600	forest
149	1600	restored
150	1600	forest
151	1600	restored
152	1600	coffe_mid_poll
153	1600	coffe_high_poll
154	1600	restored
155	1600	restored
156	1600	forest
157	1600	coffe_high_poll
158	774.442	forest
159	1600	coffe_low_poll
160	1600	restored
161	1600	restored
162	1600	forest
163	1600	restored
164	1600	coffe_low_poll
165	1600	coffe_high_poll
166	1600	restored
167	1600	other_landuse
168	1600	other_landuse
169	1600	forest
170	1600	forest
171	1600	coffe_high_poll
172	1600	coffe_mid_poll_rest
173	1600	forest
174	1600	restored
175	1600	restored
176	1600	coffe_low_poll
177	1600	coffe_high_poll
178	1600	coffe_mid_poll_rest
179	1600	coffe_high_poll
180	1600	coffe_high_poll
181	1600	other_landuse
182	1600	other_landuse
183	1600	restored
184	1600	coffe_low_poll
185	1600	restored
186	1600	other_landuse
187	1600	forest
188	1600	other_landuse
189	1600	coffe_high_poll_rest
190	1600	restored
191	1600	coffe_low_poll_rest
192	1600	coffe_high_poll
193	1600	other_landuse
194	1600	restored
195	1600	forest
196	1600	other_landuse
197	1600	restored
198	1600	coffe_low_poll
199	1600	restored
200	1419.04	coffe_high_poll_rest
201	1600	coffe_low_poll_rest
202	1600	coffe_low_poll_rest
203	1600	restored
204	1600	coffe_high_poll
205	1600	coffe_high_poll_rest
206	1600	other_landuse
207	1600	coffe_mid_poll
208	1600	other_landuse
209	1600	coffe_mid_poll
210	1600	restored
211	1600	forest
212	1600	restored
213	1600	forest
214	1600	restored
215	1600	forest
216	1600	forest
217	1600	other_landuse
218	1600	coffe_high_poll
219	1600	restored
220	1600	forest
221	1600	coffe_high_poll
222	1600	other_landuse
223	1600	forest
224	1600	coffe_high_poll
225	1600	coffe_high_poll
226	1600	coffe_low_poll
227	1600	forest
228	1600	forest
229	1600	other_landuse
230	1600	coffe_high_poll_rest
231	1600	restored
232	1600	restored
233	1600	other_landuse
234	1600	coffe_high_poll_rest
235	1600	forest
236	1600	forest
237	1600	coffe_low_poll_rest
238	1600	other_landuse
239	1600	restored
240	1600	restored
241	1600	coffe_high_poll_rest
242	1600	other_landuse
243	1600	other_landuse
244	1600	coffe_high_poll_rest
245	1600	other_landuse
246	1600	coffe_high_poll
247	1600	coffe_high_poll
248	1600	coffe_high_poll_rest
249	1600	forest
250	1600	other_landuse
251	1600	coffe_low_poll_rest
252	1600	coffe_high_poll
253	1600	coffe_low_poll
254	1600	other_landuse
255	1600	other_landuse
256	1600	restored
257	1600	restored
258	1600	other_landuse
259	1600	other_landuse
260	1600	coffe_high_poll
261	1600	forest
262	1600	coffe_high_poll_rest
263	1600	coffe_high_poll
264	1600	coffe_mid_poll
265	1600	forest
266	1600	coffe_high_poll
267	1600	coffe_high_poll
268	1600	restored
269	1600	coffe_low_poll
270	1600	forest
271	1600	coffe_high_poll_rest
272	1600	restored
273	1600	restored
274	1600	coffe_high_poll_rest
275	1600	forest
276	1600	other_landuse
277	1600	coffe_high_poll
278	1600	other_landuse
279	1600	coffe_high_poll
280	1600	restored
281	1600	restored
282	1600	other_landuse
283	1600	coffe_low_poll
284	1600	forest
285	1600	coffe_high_poll
286	1600	restored
287	1600	restored
288	1600	forest
289	1600	other_landuse
290	1600	restored
291	1600	restored
292	1600	coffe_high_poll
293	1600	other_landuse
294	1600	coffe_mid_poll
295	1600	restored
296	1600	other_landuse
297	1600	coffe_high_poll_rest
298	1600	restored
299	1600	forest
300	1600	coffe_high_poll_rest
301	1600	restored
302	1600	other_landuse
303	1600	restored
304	1600	coffe_low_poll_rest
305	1600	coffe_high_poll_rest
306	1600	coffe_low_poll
307	1600	coffe_high_poll_rest
308	1600	other_landuse
309	1600	restored
310	1600	coffe_high_poll
311	1600	coffe_high_poll_rest
312	1600	restored
313	1600	restored
314	1600	forest
315	1600	other_landuse
316	1600	restored
317	1600	restored
318	1600	other_landuse
319	1600	coffe_high_poll_rest
320	1600	restored
321	1600	coffe_high_poll
322	1600	restored
323	1600	restored
324	1600	coffe_high_poll_rest
325	1600	forest
326	1600	other_landuse
327	1600	forest
328	1600	coffe_high_poll_rest
329	1600	other_landuse
330	1600	forest
331	1600	forest
332	1600	coffe_high_poll_rest
333	1600	other_landuse
334	1600	restored
335	1600	restored
336	1600	restored
337	1600	coffe_high_poll_rest
338	1600	coffe_low_poll_rest
339	1600	other_landuse
340	1600	forest
341	1600	restored
342	1600	restored
343	1600	restored
344	1600	forest
345	1600	forest
346	1600	restored
347	1600	forest
348	1600	restored
349	1600	coffe_low_poll
350	1600	forest
351	1600	coffe_high_poll_rest
352	1600	restored
353	1600	coffe_high_poll
354	1600	coffe_high_poll_rest
355	1600	coffe_low_poll_rest
356	1600	restored
357	1600	restored
358	1600	other_landuse
359	1600	forest
360	1600	restored
361	1600	other_landuse
362	1600	forest
363	1600	other_landuse
364	1600	coffe_high_poll_rest
365	1600	restored
366	1600	coffe_mid_poll
367	1600	restored
368	1600	restored
369	1600	coffe_mid_poll
370	1600	restored
371	1600	coffe_low_poll
372	1600	coffe_high_poll_rest
373	1600	coffe_low_poll
374	1600	other_landuse
375	1600	forest
376	1600	other_landuse
377	1600	restored
378	1600	other_landuse
379	1600	restored
380	1600	forest
381	1600	coffe_high_poll_rest
382	1600	forest
383	1600	restored
384	1600	coffe_high_poll_rest
385	1600	restored
386	1600	coffe_mid_poll
387	1600	restored
388	1600	other_landuse
389	1600	other_landuse
390	1600	other_landuse
391	1600	restored
392	1600	coffe_high_poll_rest
393	1600	forest
394	1600	coffe_high_poll_rest
395	1600	coffe_low_poll
396	1600	restored
397	1600	forest
398	1600	coffe_high_poll
399	1600	coffe_mid_poll
400	1600	restored
401	1600	forest
402	1600	coffe_high_poll_rest
403	1600	other_landuse
404	1600	restored
405	1600	forest
406	1600	forest
407	1600	other_landuse
408	1600	coffe_mid_poll
409	1600	coffe_high_poll_rest
410	1600	coffe_high_poll_rest
411	1600	other_landuse
412	1600	forest
413	1600	coffe_high_poll
414	1600	coffe_high_poll_rest
415	1600	restored
416	1600	restored
417	1600	restored
418	1600	coffe_high_poll_rest
419	1600	restored
420	1600	coffe_low_poll_rest
421	1600	other_landuse
422	1600	forest
423	1600	restored
424	1600	coffe_high_poll
425	1600	forest
426	1600	restored
427	1600	other_landuse
428	1600	restored
429	1600	coffe_low_poll_rest
430	1600	forest
431	1600	other_landuse
432	1600	other_landuse
433	1600	forest
434	1600	coffe_mid_poll
435	1600	coffe_mid_poll
436	1600	other_landuse
437	1600	forest
438	1600	other_landuse
439	1600	other_landuse
440	1600	coffe_high_poll_rest
441	1600	restored
442	1600	restored
443	1600	other_landuse
444	1600	coffe_high_poll_rest
445	1600	forest
446	1600	coffe_low_poll
447	1600	coffe_mid_poll
448	1600	other_landuse
449	1600	restored
450	1600	coffe_high_poll
451	1600	restored
452	1600	forest
453	1600	restored
454	1600	other_landuse
455	1600	coffe_high_poll
456	1600	other_landuse
457	1600	restored
458	1600	other_landuse
459	1600	restored
460	1600	restored
461	1600	coffe_mid_poll
462	1600	restored
463	1600	coffe_high_poll_rest
464	1600	other_landuse
465	1600	coffe_high_poll
466	1600	coffe_high_poll_rest
467	1600	coffe_low_poll_rest
468	1600	coffe_low_poll_rest
469	1600	restored
470	1600	coffe_low_poll_rest
471	1600	restored
472	1600	other_landuse
473	1600	coffe_high_poll_rest
474	1600	other_landuse
475	1600	restored
476	1600	forest
477	1600	forest
478	1600	other_landuse
479	1600	coffe_mid_poll_rest
480	1600	other_landuse
481	1600	other_landuse
482	1600	other_landuse
483	1600	coffe_high_poll
484	1600	forest
485	1600	coffe_high_poll_rest
486	1600	other_landuse
487	1600	coffe_low_poll
488	1600	forest
489	1600	coffe_low_poll_rest
490	1600	restored
491	1600	other_landuse
492	1600	coffe_high_poll_rest
493	1600	restored
494	1600	coffe_mid_poll
495	1600	coffe_high_poll_rest
496	1600	forest
497	1600	coffe_mid_poll
498	1600	coffe_high_poll_rest
499	1600	restored
500	1600	forest
501	1600	other_landuse
502	1600	coffe_high_poll
503	1600	other_landuse
504	1600	other_landuse
505	1600	restored
506	1600	coffe_low_poll
507	1600	coffe_high_poll
508	1600	coffe_high_poll_rest
509	1600	restored
510	1600	other_landuse
511	1600	restored
512	1600	other_landuse
513	1600	forest
514	1600	other_landuse
515	1600	coffe_low_poll_rest
516	1600	restored
517	1600	other_landuse
518	1600	forest
519	1600	restored
520	1600	restored
521	1600	restored
522	1600	restored
523	1600	coffe_mid_poll
524	1600	other_landuse
525	1600	coffe_high_poll_rest
526	1600	restored
527	1600	coffe_high_poll
528	1600	coffe_high_poll
529	1600	restored
530	1600	restored
531	1600	restored
532	1600	restored
533	1600	other_landuse
534	1600	coffe_mid_poll
535	1600	coffe_low_poll
536	1600	other_landuse
537	1600	coffe_low_poll
538	1600	coffe_high_poll_rest
539	1600	coffe_low_poll
540	1600	coffe_low_poll_rest
541	1600	coffe_mid_poll
542	1600	restored
543	1600	forest
544	1600	coffe_high_poll_rest
545	1600	other_landuse
546	1600	other_landuse
547	1600	coffe_high_poll_rest
548	1600	coffe_low_poll
549	1600	restored
550	1600	other_landuse
551	1600	restored
552	1600	restored
553	1600	coffe_high_poll
554	1600	restored
555	1600	restored
556	1600	forest
557	1600	forest
558	1600	restored
559	1600	other_landuse
560	1600	coffe_low_poll
561	1600	coffe_low_poll_rest
562	1600	restored
563	1600	coffe_low_poll
564	1600	restored
565	1600	coffe_low_poll
566	1600	restored
567	1600	other_landuse
568	1600	restored
569	1600	other_landuse
570	1600	forest
571	1600	restored
572	1600	coffe_low_poll
573	1600	other_landuse
574	1600	coffe_high_poll
575	1600	restored
576	1600	coffe_low_poll
577	1600	forest
578	1600	restored
579	1600	restored
580	1600	forest
581	1600	restored
582	1600	restored
583	1600	coffe_high_poll
584	1600	coffe_high_poll_rest
585	1600	coffe_low_poll_rest
586	1600	restored
587	1600	restored
588	1600	coffe_high_poll_rest
589	1600	restored
590	1600	restored
591	1600	other_landuse
592	1600	coffe_high_poll_rest
593	1600	other_landuse
594	1600	forest
595	1600	restored
596	1600	other_landuse
597	1600	restored
598	1600	coffe_low_poll
599	1600	other_landuse
600	1600	forest
601	1600	coffe_mid_poll
602	1600	restored
603	1600	forest
604	1600	other_landuse
605	1600	coffe_high_poll
606	776.6	coffe_high_poll
607	1600	coffe_high_poll
608	1600	forest
609	1600	restored
610	1600	coffe_high_poll
611	1600	other_landuse
612	1600	coffe_mid_poll
613	1600	other_landuse
614	1600	coffe_high_poll
615	1600	forest
616	1600	restored
617	1600	other_landuse
618	1600	other_landuse
619	1600	other_landuse
620	1600	restored
621	1600	other_landuse
622	1600	forest
623	1600	restored
624	1600	coffe_high_poll_rest
625	1600	coffe_low_poll
626	1600	forest
627	1600	forest
628	1600	other_landuse
629	1600	coffe_low_poll
630	1600	other_landuse
631	1600	forest
632	1600	coffe_high_poll_rest
633	1600	coffe_high_poll_rest
634	1600	other_landuse
635	1600	coffe_low_poll_rest
636	1600	other_landuse
637	1600	other_landuse
638	1600	forest
639	1600	coffe_low_poll
640	1600	coffe_high_poll_rest
641	1600	restored
642	1600	other_landuse
643	1600	other_landuse
644	1600	coffe_mid_poll_rest
645	1600	restored
646	1600	restored
647	1600	restored
648	1600	other_landuse
649	1600	other_landuse
650	1600	forest
651	1600	other_landuse
652	1600	coffe_low_poll
653	1600	forest
654	1600	coffe_low_poll
655	1600	coffe_mid_poll
656	1600	restored
657	1600	other_landuse
658	1600	other_landuse
659	1600	other_landuse
660	1600	restored
661	1600	forest
662	1600	forest
663	1600	coffe_high_poll_rest
664	1600	coffe_high_poll
665	1600	coffe_high_poll_rest
666	1600	restored
667	1600	other_landuse
668	1600	other_landuse
669	1600	coffe_high_poll_rest
670	1600	coffe_mid_poll
671	1600	coffe_high_poll
672	1600	coffe_mid_poll
673	1600	coffe_high_poll_rest
674	1600	coffe_low_poll
675	1600	forest
676	1600	coffe_high_poll
677	1600	coffe_low_poll_rest
678	1600	restored
679	1600	other_landuse
680	1600	other_landuse
681	1600	coffe_high_poll_rest
682	1600	restored
683	1600	coffe_low_poll_rest
684	1600	other_landuse
685	1600	restored
686	1600	restored
687	1600	other_landuse
688	1600	restored
689	1600	coffe_low_poll
690	1600	coffe_mid_poll
691	1600	coffe_low_poll
692	1600	forest
693	1600	restored
694	1600	forest
695	1600	coffe_high_poll_rest
696	799.634	forest
697	1600	other_landuse
698	1600	coffe_high_poll_rest
699	1600	coffe_low_poll
700	1600	forest
701	1600	coffe_low_poll_rest
702	1600	other_landuse
703	1600	coffe_high_poll
704	1600	restored
705	1600	coffe_low_poll_rest
706	1600	restored
707	1600	forest
708	1600	other_landuse
709	1600	forest
710	1600	restored
711	1419.32	coffe_high_poll_rest
712	1600	restored
713	1600	forest
714	1600	coffe_high_poll_rest
715	1600	restored
716	1600	coffe_high_poll_rest
717	1600	other_landuse
718	1600	other_landuse
719	1600	other_landuse
720	1600	coffe_low_poll
721	1600	other_landuse
722	1600	coffe_mid_poll_rest
723	1600	restored
724	1600	other_landuse
725	1600	restored
726	1600	forest
727	1600	other_landuse
728	1600	other_landuse
729	1600	forest
730	1600	restored
731	1600	restored
732	1600	forest
733	1600	forest
734	1600	restored
735	1600	forest
736	1600	restored
737	775.591	forest
738	1600	restored
739	1600	coffe_low_poll
740	1600	forest
741	1600	coffe_low_poll
742	1600	restored
743	1600	coffe_low_poll
744	1600	other_landuse
745	1600	other_landuse
746	1600	coffe_mid_poll
747	1600	restored
748	1600	coffe_high_poll_rest
749	1600	forest
750	1600	coffe_low_poll_rest
751	1600	coffe_high_poll
752	1600	coffe_high_poll
753	1600	restored
754	1600	forest
755	1600	coffe_high_poll_rest
756	1419.02	coffe_high_poll_rest
757	1600	coffe_low_poll
758	1600	other_landuse
759	1600	other_landuse
760	1600	coffe_low_poll
761	1600	coffe_mid_poll
762	1600	coffe_high_poll
763	1600	coffe_high_poll_rest
764	1600	coffe_low_poll_rest
765	1600	restored
766	1600	restored
767	1600	restored
768	1600	restored
769	1600	restored
770	774.794	forest
771	1600	other_landuse
772	1600	coffe_low_poll
773	1600	restored
774	1600	coffe_high_poll_rest
775	1600	restored
776	1600	forest
777	1600	coffe_high_poll_rest
778	774.348	forest
779	1600	restored
780	1600	coffe_high_poll_rest
781	1600	forest
782	1600	coffe_low_poll
783	1600	other_landuse
784	1600	coffe_high_poll
785	1600	restored
786	1600	restored
787	1600	coffe_low_poll
788	1600	forest
789	1600	forest
790	1600	coffe_mid_poll
791	1600	restored
792	1600	forest
793	1419.23	coffe_high_poll_rest
794	1600	other_landuse
795	1600	other_landuse
796	1600	coffe_high_poll_rest
797	1600	coffe_low_poll
798	1600	coffe_low_poll_rest
799	1600	coffe_high_poll_rest
800	1600	restored
801	1600	coffe_high_poll_rest
802	1600	restored
803	1600	other_landuse
804	1600	other_landuse
805	1600	coffe_high_poll_rest
806	1600	restored
807	1600	other_landuse
808	1600	coffe_low_poll_rest
809	1600	coffe_high_poll
810	1600	restored
811	1600	coffe_low_poll_rest
812	1600	restored
813	1600	coffe_low_poll
814	1600	forest
815	1600	other_landuse
816	1600	coffe_high_poll_rest
817	1600	restored
818	1600	other_landuse
819	1600	coffe_high_poll
820	1600	restored
821	1600	coffe_high_poll
822	1600	coffe_high_poll_rest
823	1600	restored
824	1600	forest
825	1600	coffe_low_poll
826	1600	forest
827	1600	coffe_low_poll
828	1600	coffe_mid_poll
829	1600	forest
830	1600	other_landuse
831	1600	coffe_low_poll
832	1600	forest
833	1600	forest
834	1600	restored
835	1600	coffe_high_poll
836	1600	coffe_high_poll
837	1600	coffe_high_poll_rest
838	1600	restored
839	1600	other_landuse
840	1600	restored
841	1600	restored
842	797.641	other_landuse
843	1600	other_landuse
844	1600	coffe_high_poll
845	1600	coffe_high_poll
846	1600	coffe_low_poll
847	1600	restored
848	1600	coffe_mid_poll_rest
849	1600	other_landuse
850	1600	restored
851	1600	restored
852	1600	coffe_mid_poll_rest
853	1600	coffe_low_poll
854	1600	other_landuse
855	1600	other_landuse
856	1600	coffe_mid_poll_rest
857	1600	other_landuse
858	1600	forest
859	1600	coffe_mid_poll
860	1600	coffe_low_poll_rest
861	1600	restored
862	1600	forest
863	1600	coffe_low_poll
864	1600	forest
865	1600	restored
866	1600	restored
867	1600	forest
868	1600	forest
869	1600	coffe_high_poll_rest
870	1600	coffe_high_poll_rest
871	1600	forest
872	1600	other_landuse
873	1600	restored
874	1600	coffe_low_poll
875	1600	other_landuse
876	1600	coffe_low_poll_rest
877	1600	forest
878	1600	restored
879	1600	restored
880	1600	coffe_low_poll
881	1600	coffe_mid_poll
882	1600	restored
883	1600	forest
884	1600	forest
885	1600	forest
886	1600	coffe_high_poll_rest
887	1600	other_landuse
888	1600	coffe_mid_poll_rest
889	1600	coffe_low_poll_rest
890	1600	forest
891	1600	restored
892	1600	forest
893	1600	restored
894	1600	forest
895	1600	restored
896	1600	coffe_high_poll_rest
897	1600	other_landuse
898	1600	forest
899	1600	restored
900	1600	coffe_high_poll
901	1600	coffe_high_poll_rest
902	1600	coffe_mid_poll
903	1600	forest
904	1600	coffe_high_poll_rest
905	1600	forest
906	1600	coffe_low_poll
907	1600	forest
908	1600	forest
909	1600	coffe_mid_poll
910	1600	coffe_high_poll_rest
911	1600	restored
912	1600	coffe_low_poll_rest
913	1600	restored
914	1600	other_landuse
915	1600	coffe_low_poll
916	1600	coffe_high_poll
917	1600	restored
918	1600	restored
919	1600	other_landuse
920	1600	forest
921	1600	restored
922	1600	coffe_high_poll
923	1600	coffe_low_poll_rest
924	1600	forest
925	1600	forest
926	1600	restored
927	1600	coffe_mid_poll_rest
928	1600	coffe_high_poll
929	1600	coffe_mid_poll_rest
930	1600	other_landuse
931	1600	forest
932	1600	forest
933	1600	restored
934	1600	restored
935	1600	restored
936	1600	coffe_high_poll_rest
937	1600	restored
938	1600	forest
939	1600	forest
940	1600	coffe_low_poll
941	1600	coffe_low_poll_rest
942	1600	forest
943	1600	coffe_mid_poll_rest
944	1600	coffe_mid_poll_rest
945	1600	forest
946	1600	coffe_low_poll
947	1600	other_landuse
948	1600	restored
949	1600	forest
950	1600	coffe_high_poll_rest
951	1600	forest
952	1600	restored
953	1600	coffe_high_poll_rest
954	1600	forest
955	1600	coffe_low_poll
956	1600	forest
957	1600	other_landuse
958	1600	coffe_mid_poll
959	1600	forest
960	1600	other_landuse
961	1600	coffe_high_poll
962	1600	forest
963	1600	other_landuse
964	1600	restored
965	1600	forest
966	1600	forest
967	1600	restored
968	1600	forest
969	1600	forest
970	1600	coffe_mid_poll
971	1600	coffe_low_poll_rest
972	1600	forest
973	1600	coffe_low_poll
974	1600	coffe_high_poll
975	1600	coffe_mid_poll_rest
976	1600	forest
977	1600	restored
978	1600	forest
979	1600	coffe_low_poll
980	1600	other_landuse
981	1600	restored
982	1600	coffe_high_poll_rest
983	1600	coffe_mid_poll
984	1600	forest
985	1600	coffe_high_poll
986	1600	forest
987	1600	coffe_low_poll
988	1600	coffe_high_poll_rest
989	1600	coffe_mid_poll
990	1600	other_landuse
991	1600	restored
992	1600	forest
993	1600	forest
994	1600	forest
995	1600	coffe_low_poll
996	1600	restored
997	1600	coffe_low_poll_rest
998	1600	other_landuse
999	1600	restored
1000	1600	forest
1001	1600	forest
1002	1600	coffe_high_poll_rest
1003	1600	forest
1004	1600	coffe_high_poll_rest
1005	1600	coffe_low_poll
1006	1600	restored
1007	1600	coffe_high_poll
1008	1600	coffe_mid_poll_rest
1009	1600	coffe_low_poll
1010	1600	other_landuse
1011	1600	coffe_high_poll_rest
1012	1600	coffe_high_poll
1013	1600	coffe_low_poll
1014	1600	forest
1015	1600	other_landuse
1016	1600	forest
1017	1600	coffe_mid_poll
1018	1600	restored
1019	1600	coffe_high_poll_rest
1020	1600	restored
1021	1600	coffe_high_poll
1022	1600	coffe_high_poll
1023	1600	other_landuse
1024	1600	restored
1025	1600	coffe_high_poll_rest
1026	1600	coffe_low_poll
1027	1600	restored
1028	1600	restored
1029	1600	coffe_low_poll_rest
1030	1600	coffe_high_poll
1031	1600	other_landuse
1032	1600	coffe_high_poll_rest
1033	1600	forest
1034	1600	other_landuse
1035	1600	forest
1036	1600	coffe_high_poll_rest
1037	1600	coffe_low_poll_rest
1038	1600	coffe_low_poll_rest
1039	1600	forest
1040	1600	coffe_high_poll
1041	1600	coffe_high_poll_rest
1042	1600	coffe_high_poll_rest
1043	1600	forest
1044	1600	coffe_low_poll
1045	1600	other_landuse
1046	1600	coffe_high_poll_rest
1047	1600	restored
1048	1600	other_landuse
1049	1600	other_landuse
1050	1600	other_landuse
1051	1600	forest
1052	1600	other_landuse
1053	1600	coffe_high_poll
1054	1600	forest
1055	1600	restored
1056	1600	coffe_low_poll
1057	1600	forest
1058	1600	forest
1059	1600	coffe_high_poll_rest
1060	1600	coffe_mid_poll
1061	1600	other_landuse
1062	1600	restored
1063	1600	restored
1064	1600	coffe_high_poll_rest
1065	1600	coffe_high_poll
1066	1600	forest
1067	1600	restored
1068	1600	restored
1069	1600	other_landuse
1070	1600	other_landuse
1071	1600	coffe_mid_poll_rest
1072	1600	coffe_high_poll_rest
1073	1600	coffe_low_poll
1074	1600	other_landuse
1075	1600	forest
1076	1600	coffe_high_poll
1077	1600	other_landuse
1078	1600	restored
1079	1600	coffe_high_poll_rest
1080	1600	coffe_mid_poll_rest
1081	1600	forest
1082	1600	other_landuse
1083	1600	other_landuse
1084	1600	other_landuse
1085	1600	other_landuse
1086	1600	forest
1087	1600	restored
1088	1600	restored
1089	1600	other_landuse
1090	1600	other_landuse
1091	1600	coffe_high_poll_rest
1092	1600	restored
1093	1600	coffe_high_poll
1094	1600	other_landuse
1095	1600	forest
1096	1600	other_landuse
1097	1600	forest
1098	1600	restored
1099	1600	restored
1100	1600	coffe_high_poll
1101	1600	coffe_low_poll_rest
1102	1600	other_landuse
1103	1600	other_landuse
1104	1600	coffe_low_poll
1105	1600	other_landuse
1106	1600	forest
1107	1600	coffe_no_poll
1108	1600	other_landuse
1109	1600	restored
1110	1600	other_landuse
1111	1600	coffe_high_poll_rest
1112	1600	other_landuse
1113	1600	coffe_high_poll
1114	1600	restored
1115	1600	other_landuse
1116	1600	restored
1117	1600	other_landuse
1118	1600	restored
1119	1600	coffe_low_poll
1120	1600	other_landuse
1121	1600	restored
1122	1600	coffe_low_poll
1123	1600	forest
1124	1600	other_landuse
1125	1600	forest
1126	1600	restored
1127	1600	other_landuse
1128	1600	other_landuse
1129	1600	forest
1130	772.893	restored
1131	1600	coffe_low_poll_rest
1132	1600	coffe_mid_poll
1133	1600	coffe_high_poll_rest
1134	1600	coffe_high_poll_rest
1135	1600	forest
1136	1600	other_landuse
1137	1600	coffe_high_poll
1138	1600	forest
1139	1600	other_landuse
1140	1600	other_landuse
1141	1600	restored
1142	1600	other_landuse
1143	1600	restored
1144	1600	restored
1145	1600	coffe_high_poll_rest
1146	1600	restored
1147	1600	restored
1148	1600	other_landuse
1149	1600	other_landuse
1150	1600	other_landuse
1151	1600	forest
1152	1600	other_landuse
1153	1600	coffe_low_poll_rest
1154	1600	forest
1155	1600	forest
1156	1600	coffe_mid_poll
1157	1600	other_landuse
1158	1600	restored
1159	1600	other_landuse
1160	1600	coffe_low_poll
1161	1600	coffe_high_poll_rest
1162	1600	coffe_mid_poll_rest
1163	1600	coffe_high_poll
1164	1423.52	coffe_high_poll_rest
1165	1600	restored
1166	1600	other_landuse
1167	1600	other_landuse
1168	1600	restored
1169	1600	restored
1170	1600	coffe_low_poll
1171	1600	coffe_low_poll
1172	1600	other_landuse
1173	1600	other_landuse
1174	1600	other_landuse
1175	1600	forest
1176	1600	other_landuse
1177	1600	forest
1178	1600	forest
1179	1600	coffe_mid_poll
1180	1600	coffe_mid_poll
1181	1600	coffe_mid_poll
1182	1600	restored
1183	1600	forest
1184	1600	restored
1185	1600	forest
1186	1600	coffe_high_poll_rest
1187	1600	forest
1188	1600	coffe_low_poll_rest
1189	1600	coffe_high_poll
1190	1600	forest
1191	1600	other_landuse
1192	1600	coffe_high_poll_rest
1193	1600	other_landuse
1194	1600	restored
1195	1600	other_landuse
1196	1600	forest
1197	1600	restored
1198	1600	restored
1199	1600	coffe_mid_poll
1200	1600	coffe_high_poll_rest
1201	1600	coffe_high_poll_rest
1202	1600	forest
1203	1600	restored
1204	1600	forest
1205	1600	forest
1206	1600	restored
1207	1600	coffe_high_poll_rest
1208	1600	restored
1209	1600	restored
1210	1600	coffe_mid_poll
1211	1600	coffe_low_poll
1212	1600	other_landuse
1213	1600	restored
1214	1600	other_landuse
1215	1600	coffe_high_poll_rest
1216	1600	coffe_low_poll
1217	1600	restored
1218	1600	coffe_high_poll
1219	1600	coffe_high_poll_rest
1220	1600	restored
1221	1600	coffe_high_poll_rest
1222	1600	forest
1223	1600	restored
1224	1600	coffe_low_poll
1225	1600	forest
1226	1600	restored
1227	1600	forest
1228	1600	forest
1229	1600	other_landuse
1230	1600	other_landuse
1231	1600	coffe_low_poll_rest
1232	1600	coffe_low_poll
1233	1600	other_landuse
1234	1600	forest
1235	1600	coffe_low_poll
1236	1600	restored
1237	1600	coffe_mid_poll
1238	1600	coffe_high_poll_rest
1239	1600	coffe_high_poll_rest
1240	1600	restored
1241	1600	forest
1242	1600	restored
1243	1600	restored
1244	1600	restored
1245	1600	coffe_high_poll
1246	1600	restored
1247	1600	coffe_high_poll_rest
1248	1600	forest
1249	1600	coffe_high_poll_rest
1250	1600	coffe_low_poll
1251	1600	coffe_high_poll_rest
1252	1600	forest
1253	1600	other_landuse
1254	1600	restored
1255	1600	coffe_low_poll_rest
1256	1600	forest
1257	1600	restored
1258	1600	other_landuse
1259	1600	coffe_high_poll_rest
1260	1600	restored
1261	1600	coffe_low_poll
1262	1600	coffe_low_poll
1263	1600	restored
1264	1600	other_landuse
1265	1600	coffe_mid_poll
1266	1600	forest
1267	1600	restored
1268	1600	coffe_high_poll_rest
1269	1600	forest
1270	1600	other_landuse
1271	1600	forest
1272	1600	coffe_high_poll_rest
1273	1600	coffe_low_poll
1274	1600	forest
1275	1600	forest
1276	1600	other_landuse
1277	1600	coffe_high_poll_rest
1278	1600	coffe_high_poll_rest
1279	1600	restored
1280	1600	other_landuse
1281	1600	other_landuse
1282	1600	coffe_mid_poll
1283	1600	coffe_high_poll_rest
1284	1600	forest
1285	1600	restored
1286	1600	coffe_low_poll
1287	1600	forest
1288	1600	forest
1289	1600	restored
1290	1600	restored
1291	1600	coffe_high_poll
1292	1600	other_landuse
1293	774.465	forest
1294	1600	other_landuse
1295	1600	restored
1296	1600	other_landuse
1297	1600	restored
1298	1600	coffe_high_poll
1299	1600	other_landuse
1300	1600	other_landuse
1301	1600	forest
1302	1600	coffe_high_poll_rest
1303	1600	restored
1304	1600	forest
1305	1600	restored
1306	1600	restored
1307	1600	restored
1308	1600	restored
1309	1600	forest
1310	1600	forest
1311	1600	other_landuse
1312	1600	restored
1313	1600	coffe_high_poll_rest
1314	1600	forest
1315	1600	forest
1316	1600	other_landuse
1317	1600	other_landuse
1318	1600	forest
1319	1600	coffe_low_poll
1320	1600	restored
1321	1600	other_landuse
1322	1600	other_landuse
1323	1600	other_landuse
1324	1600	coffe_high_poll
1325	1600	coffe_high_poll
1326	1600	coffe_high_poll
1327	1600	other_landuse
1328	1600	other_landuse
1329	1600	restored
1330	1600	forest
1331	1600	restored
1332	1600	restored
1333	1600	other_landuse
1334	1600	coffe_high_poll
1335	1600	other_landuse
1336	1600	forest
1337	1600	restored
1338	1600	forest
1339	1600	restored
1340	1600	restored
1341	1600	coffe_high_poll
1342	1600	restored
1343	1600	forest
1344	775.263	forest
1345	1600	coffe_low_poll_rest
1346	1600	forest
1347	1600	coffe_high_poll
1348	1600	forest
1349	1600	coffe_mid_poll_rest
1350	1600	other_landuse
1351	1600	forest
1352	1600	coffe_high_poll_rest
1353	1600	other_landuse
1354	1600	other_landuse
1355	1600	other_landuse
1356	1600	restored
1357	1600	other_landuse
1358	1600	restored
1359	1600	restored
1360	1600	restored
1361	1600	forest
1362	1600	forest
1363	1600	forest
1364	1600	coffe_mid_poll_rest
1365	1600	restored
1366	1600	coffe_low_poll
1367	1600	coffe_high_poll_rest
1368	1600	coffe_high_poll
1369	1600	restored
1370	1600	restored
1371	1600	forest
1372	1600	restored
1373	1600	forest
1374	1600	coffe_high_poll
1375	1600	restored
1376	1600	coffe_mid_poll
1377	1600	restored
1378	1600	restored
1379	1600	restored
1380	1600	forest
1381	1600	coffe_high_poll
1382	1600	coffe_high_poll
1383	1600	other_landuse
1384	1600	other_landuse
1385	1600	forest
1386	1600	forest
1387	1600	coffe_high_poll_rest
1388	1600	restored
1389	1600	restored
1390	1600	coffe_high_poll_rest
1391	1600	other_landuse
1392	1600	other_landuse
1393	1600	coffe_mid_poll
1394	1600	other_landuse
1395	1600	restored
1396	1600	other_landuse
1397	1600	other_landuse
1398	1600	other_landuse
1399	1600	forest
1400	1600	coffe_high_poll_rest
1401	1600	other_landuse
1402	1600	other_landuse
1403	1600	other_landuse
1404	1600	other_landuse
1405	1600	forest
1406	1600	other_landuse
1407	1600	other_landuse
1408	1600	restored
1409	1600	forest
1410	1600	forest
1411	1600	restored
1412	1600	coffe_high_poll
1413	1600	coffe_high_poll_rest
1414	1600	forest
1415	1600	coffe_low_poll
1416	1600	restored
1417	1600	other_landuse
1418	1600	other_landuse
1419	1600	restored
1420	1600	other_landuse
1421	1600	restored
1422	1600	restored
1423	1600	restored
1424	1600	other_landuse
1425	1600	other_landuse
1426	1600	restored
1427	1600	forest
1428	1600	restored
1429	1600	other_landuse
1430	1600	coffe_high_poll_rest
1431	1600	other_landuse
1432	1600	other_landuse
1433	1600	other_landuse
1434	1600	other_landuse
1435	1600	forest
1436	1600	other_landuse
1437	1600	coffe_high_poll
1438	1600	other_landuse
1439	1600	forest
1440	1600	coffe_low_poll
1441	1600	restored
1442	1600	coffe_low_poll_rest
1443	1600	coffe_mid_poll_rest
1444	1600	restored
1445	1600	forest
1446	1600	restored
1447	797.166	forest
1448	1600	coffe_high_poll
1449	1600	restored
1450	1600	restored
1451	1600	coffe_high_poll_rest
1452	1600	restored
1453	1600	other_landuse
1454	1600	coffe_low_poll
1455	1600	restored
1456	1600	coffe_low_poll_rest
1457	1600	coffe_low_poll_rest
1458	1600	coffe_high_poll_rest
1459	1600	forest
1460	1600	coffe_high_poll
1461	774.935	forest
1462	1600	forest
1463	1420.84	coffe_no_poll
1464	1600	restored
1465	1600	restored
1466	1600	forest
1467	1600	restored
1468	1600	forest
1469	1600	restored
1470	1600	other_landuse
1471	1600	restored
1472	1600	coffe_high_poll
1473	798.112	coffe_mid_poll
1474	1600	coffe_low_poll
1475	1600	other_landuse
1476	1600	forest
1477	1600	forest
1478	1600	other_landuse
1479	1600	other_landuse
1480	1600	coffe_mid_poll
1481	1600	coffe_mid_poll
1482	1600	restored
1483	1600	forest
1484	1600	other_landuse
1485	1600	restored
1486	1600	restored
1487	1600	coffe_mid_poll
1488	1600	forest
1489	1600	other_landuse
1490	1600	other_landuse
1491	1600	coffe_high_poll_rest
1492	1600	coffe_mid_poll
1493	1600	other_landuse
1494	1600	forest
1495	1600	forest
1496	1600	other_landuse
1497	1600	other_landuse
1498	1600	other_landuse
1499	1600	coffe_mid_poll_rest
1500	1600	forest
1501	1600	forest
1502	1600	coffe_high_poll_rest
1503	1600	coffe_high_poll_rest
1504	1600	other_landuse
1505	1600	restored
1506	1600	coffe_low_poll_rest
1507	1600	other_landuse
1508	1600	restored
1509	1600	coffe_low_poll_rest
1510	1600	other_landuse
1511	1600	coffe_high_poll_rest
1512	1600	coffe_high_poll
1513	1600	other_landuse
1514	1600	coffe_high_poll
1515	1600	restored
1516	1600	coffe_mid_poll
1517	1600	coffe_low_poll_rest
1518	1600	forest
1519	1600	coffe_high_poll
1520	1600	restored
1521	1600	coffe_low_poll
1522	1600	other_landuse
1523	1600	restored
1524	1600	coffe_mid_poll
1525	1600	restored
1526	1600	coffe_high_poll_rest
1527	1600	other_landuse
1528	1600	coffe_high_poll_rest
1529	1600	restored
1530	1600	coffe_high_poll
1531	1600	coffe_low_poll
1532	1600	coffe_low_poll_rest
1533	1600	restored
1534	1600	other_landuse
1535	1600	forest
1536	1600	coffe_low_poll
1537	1600	coffe_mid_poll
1538	1600	restored
1539	1600	coffe_low_poll
1540	1600	coffe_mid_poll
1541	1600	restored
1542	1600	coffe_high_poll_rest
1543	1600	other_landuse
1544	1600	restored
1545	1600	restored
1546	1600	coffe_high_poll_rest
1547	1600	coffe_low_poll
1548	1600	other_landuse
1549	1600	other_landuse
1550	1600	coffe_high_poll_rest
1551	1600	coffe_low_poll_rest
1552	1600	other_landuse
1553	1600	restored
1554	1600	other_landuse
1555	1600	forest
1556	1600	other_landuse
1557	1600	other_landuse
1558	1600	restored
1559	1600	restored
1560	1600	other_landuse
1561	1600	restored
1562	1600	other_landuse
1563	1600	other_landuse
1564	1600	forest
1565	1600	restored
1566	1600	restored
1567	1600	restored
1568	1600	other_landuse
1569	1600	forest
1570	1600	restored
1571	1600	other_landuse
1572	1600	restored
1573	1600	other_landuse
1574	1600	restored
1575	1600	coffe_high_poll_rest
1576	1600	other_landuse
1577	1600	restored
1578	1600	restored
1579	1600	coffe_high_poll_rest
1580	1600	coffe_mid_poll
1581	1600	restored
1582	1600	coffe_high_poll_rest
1583	1600	forest
1584	1600	restored
1585	1600	coffe_high_poll_rest
1586	1600	forest
1587	1600	other_landuse
1588	1600	coffe_mid_poll
1589	1600	other_landuse
1590	1600	coffe_high_poll
1591	1600	coffe_low_poll_rest
1592	1600	coffe_low_poll
1593	1600	coffe_high_poll
1594	1600	coffe_high_poll
1595	1600	restored
1596	1600	restored
1597	1600	restored
1598	1600	other_landuse
1599	1600	forest
1600	1600	restored
1601	1600	forest
1602	1600	other_landuse
1603	1600	coffe_high_poll_rest
1604	1600	other_landuse
1605	1600	restored
1606	1600	coffe_low_poll
1607	1600	other_landuse
1608	1600	forest
1609	1600	coffe_low_poll
1610	1600	other_landuse
1611	1600	other_landuse
1612	1600	other_landuse
1613	1600	coffe_high_poll
1614	1600	coffe_high_poll_rest
1615	1600	coffe_mid_poll
1616	1600	coffe_high_poll
1617	1600	coffe_low_poll
1618	1600	restored
1619	1600	coffe_mid_poll
1620	1600	other_landuse
1621	1600	other_landuse
1622	1600	forest
1623	1600	other_landuse
1624	1600	other_landuse
1625	1600	forest
1626	1600	other_landuse
1627	1600	restored
1628	1600	other_landuse
1629	1600	coffe_mid_poll
1630	1600	restored
1631	1600	other_landuse
1632	1600	coffe_low_poll_rest
1633	1600	coffe_high_poll
1634	1600	forest
1635	1600	forest
1636	1600	forest
1637	1600	coffe_low_poll
1638	1600	other_landuse
1639	1600	other_landuse
1640	1600	coffe_high_poll_rest
1641	1600	other_landuse
1642	1600	coffe_low_poll
1643	1600	forest
1644	1600	coffe_low_poll
1645	1600	other_landuse
1646	1600	restored
1647	1600	coffe_low_poll
1648	1600	coffe_mid_poll
1649	1600	coffe_low_poll
1650	1600	forest
1651	1600	other_landuse
1652	1600	restored
1653	1600	forest
1654	1600	other_landuse
1655	1600	other_landuse
1656	1600	other_landuse
1657	1600	coffe_low_poll_rest
1658	1600	restored
1659	1600	other_landuse
1660	1600	forest
1661	1600	restored
1662	1600	restored
1663	1600	restored
1664	1600	other_landuse
1665	1600	coffe_low_poll_rest
1666	1600	coffe_low_poll
1667	1600	restored
1668	1600	restored
1669	1600	other_landuse
1670	1600	other_landuse
1671	1600	forest
1672	1600	forest
1673	1600	forest
1674	1600	forest
1675	1600	coffe_high_poll_rest
1676	1600	forest
1677	1600	coffe_mid_poll
1678	1600	other_landuse
1679	1600	coffe_high_poll
1680	1600	coffe_mid_poll_rest
1681	1600	other_landuse
1682	1600	other_landuse
1683	1600	other_landuse
1684	1600	restored
1685	1600	forest
1686	1600	forest
1687	1600	forest
1688	1600	forest
1689	1600	coffe_high_poll_rest
1690	1600	coffe_high_poll_rest
1691	1600	other_landuse
1692	1600	other_landuse
1693	1600	coffe_high_poll
1694	1600	forest
1695	1600	coffe_low_poll
1696	1600	coffe_low_poll_rest
1697	1600	forest
1698	1600	coffe_high_poll
1699	1600	other_landuse
1700	1600	forest
1701	1600	restored
1702	1600	restored
1703	1600	other_landuse
1704	1600	coffe_high_poll_rest
1705	1600	coffe_mid_poll
1706	1600	coffe_high_poll_rest
1707	1600	other_landuse
1708	1600	restored
1709	1600	other_landuse
1710	1600	coffe_high_poll
1711	1600	coffe_high_poll_rest
1712	1600	restored
1713	1600	forest
1714	1600	other_landuse
1715	1600	coffe_high_poll
1716	1600	coffe_low_poll
1717	1600	coffe_high_poll_rest
1718	1600	coffe_high_poll
1719	1600	other_landuse
1720	1600	other_landuse
1721	1600	forest
1722	1600	coffe_high_poll
1723	1600	coffe_high_poll
1724	1600	restored
1725	1600	restored
1726	1600	coffe_mid_poll
1727	1600	other_landuse
1728	1600	forest
1729	1600	coffe_high_poll_rest
1730	1600	restored
1731	1600	coffe_low_poll
1732	1600	restored
1733	1600	other_landuse
1734	1600	forest
1735	1600	forest
1736	1600	coffe_high_poll_rest
1737	1600	restored
1738	1600	coffe_low_poll
1739	1600	other_landuse
1740	1600	forest
1741	1420.15	coffe_low_poll_rest
1742	1600	coffe_high_poll_rest
1743	1600	restored
1744	1600	coffe_high_poll
1745	1600	forest
1746	1600	coffe_low_poll
1747	1600	restored
1748	1600	coffe_low_poll
1749	1600	coffe_high_poll_rest
1750	1600	coffe_low_poll
1751	797.171	other_landuse
1752	1600	coffe_high_poll
1753	1600	coffe_high_poll_rest
1754	1600	forest
1755	1600	coffe_high_poll_rest
1756	798.246	restored
1757	1600	coffe_high_poll
1758	1600	coffe_high_poll_rest
1759	1600	restored
1760	1600	forest
1761	1600	forest
1762	1600	forest
1763	1600	other_landuse
1764	1600	restored
1765	1600	coffe_low_poll_rest
1766	1600	other_landuse
1767	1600	restored
1768	1600	restored
1769	1600	restored
1770	1600	forest
1771	1600	other_landuse
1772	1600	other_landuse
1773	1600	restored
1774	1600	other_landuse
1775	1600	other_landuse
1776	1600	coffe_high_poll_rest
1777	1600	coffe_high_poll_rest
1778	1600	coffe_low_poll
1779	1600	restored
1780	1600	restored
1781	1600	coffe_mid_poll
1782	1600	restored
1783	1600	restored
1784	1600	restored
1785	1600	restored
1786	1600	forest
1787	1600	restored
1788	1600	coffe_high_poll_rest
1789	1600	forest
1790	1600	forest
1791	1600	other_landuse
1792	1600	forest
1793	1600	coffe_low_poll
1794	1600	coffe_high_poll
1795	1600	coffe_high_poll_rest
1796	1600	coffe_low_poll
1797	1600	forest
1798	1600	restored
1799	1600	coffe_high_poll
1800	1600	coffe_high_poll
1801	1600	forest
1802	1600	restored
1803	1600	coffe_low_poll_rest
1804	1600	forest
1805	1600	restored
1806	1600	coffe_low_poll
1807	1600	forest
1808	1600	coffe_mid_poll
1809	1600	forest
1810	1600	other_landuse
1811	1600	forest
1812	1600	coffe_low_poll
1813	1600	restored
1814	1600	forest
1815	1600	coffe_high_poll_rest
1816	1600	other_landuse
1817	1600	coffe_high_poll
1818	1600	coffe_low_poll_rest
1819	1600	other_landuse
1820	1600	restored
1821	1600	coffe_low_poll
1822	1600	other_landuse
1823	1600	coffe_low_poll
1824	1600	coffe_mid_poll
1825	1600	other_landuse
1826	1600	restored
1827	1600	coffe_high_poll_rest
1828	1600	coffe_high_poll
1829	1600	other_landuse
1830	1600	other_landuse
1831	1600	other_landuse
1832	1600	coffe_high_poll
1833	1600	other_landuse
1834	1600	other_landuse
1835	1600	coffe_high_poll
1836	1600	restored
1837	1600	restored
1838	1600	coffe_high_poll_rest
1839	1600	coffe_low_poll_rest
1840	1600	coffe_high_poll
1841	1600	other_landuse
1842	1600	forest
1843	1600	restored
1844	1600	restored
1845	1600	coffe_mid_poll
1846	1600	forest
1847	1600	coffe_low_poll_rest
1848	1600	restored
1849	1600	coffe_high_poll
1850	1600	coffe_low_poll_rest
1851	1600	restored
1852	1600	restored
1853	1600	coffe_low_poll
1854	1600	restored
1855	1600	coffe_high_poll_rest
1856	1600	other_landuse
1857	1600	forest
1858	1600	forest
1859	1600	forest
1860	1600	other_landuse
1861	1600	restored
1862	1600	coffe_low_poll_rest
1863	1600	restored
1864	1600	coffe_high_poll_rest
1865	1600	coffe_high_poll_rest
1866	1600	coffe_high_poll_rest
1867	1600	other_landuse
1868	1600	other_landuse
1869	1600	forest
1870	1600	restored
1871	1600	other_landuse
1872	1600	forest
1873	1600	coffe_high_poll
1874	1600	coffe_high_poll
1875	1600	coffe_low_poll_rest
1876	1600	forest
1877	1600	coffe_high_poll
1878	1600	restored
1879	1600	forest
1880	1600	coffe_high_poll
1881	1600	coffe_low_poll
1882	1600	forest
1883	1600	restored
1884	1600	forest
1885	1600	restored
1886	1600	restored
1887	1600	other_landuse
1888	1600	coffe_high_poll_rest
1889	1600	coffe_low_poll
1890	1600	restored
1891	1600	coffe_low_poll_rest
1892	1600	forest
1893	1600	forest
1894	1600	coffe_low_poll
1895	1600	restored
1896	1600	coffe_high_poll
1897	1600	restored
1898	1600	coffe_high_poll_rest
1899	1600	other_landuse
1900	1600	other_landuse
1901	1600	forest
1902	1600	restored
1903	1600	restored
1904	1600	coffe_low_poll
1905	1600	forest
1906	1600	other_landuse
1907	1600	coffe_low_poll_rest
1908	1600	other_landuse
1909	1600	coffe_low_poll
1910	1600	other_landuse
1911	1600	coffe_low_poll
1912	1600	forest
1913	1600	restored
1914	1600	coffe_high_poll_rest
1915	1600	other_landuse
1916	1600	coffe_low_poll
1917	1600	other_landuse
1918	1600	other_landuse
1919	1600	other_landuse
1920	1600	forest
1921	1600	restored
1922	1600	forest
1923	1600	other_landuse
1924	1600	forest
1925	1600	forest
1926	1600	other_landuse
1927	1600	restored
1928	1600	restored
1929	774.77	forest
1930	1600	forest
1931	1600	other_landuse
1932	1600	coffe_high_poll_rest
1933	1600	coffe_high_poll_rest
1934	1600	coffe_low_poll
1935	1600	coffe_high_poll
1936	1600	coffe_high_poll_rest
1937	1600	coffe_no_poll
1938	1600	coffe_low_poll
1939	1600	restored
1940	1600	restored
1941	1600	coffe_low_poll
1942	1600	coffe_low_poll
1943	1600	forest
1944	1600	coffe_high_poll_rest
1945	1600	restored
1946	1600	restored
1947	1600	forest
1948	1600	forest
1949	1600	forest
1950	1600	coffe_low_poll
1951	1600	forest
1952	1600	forest
1953	1600	other_landuse
1954	1600	other_landuse
1955	1600	restored
1956	1600	other_landuse
1957	1600	restored
1958	1600	forest
1959	1600	forest
1960	1600	forest
1961	1600	other_landuse
1962	1600	coffe_mid_poll
1963	1600	other_landuse
1964	1600	other_landuse
1965	1600	coffe_high_poll_rest
1966	1600	coffe_mid_poll
1967	1600	coffe_low_poll_rest
1968	1600	forest
1969	1600	forest
1970	1600	other_landuse
1971	1600	other_landuse
1972	1600	restored
1973	1600	restored
1974	1600	coffe_high_poll
1975	1600	forest
1976	1600	forest
1977	1600	other_landuse
1978	1600	other_landuse
1979	1600	forest
1980	1600	coffe_mid_poll
1981	1600	forest
1982	1600	coffe_high_poll_rest
1983	1600	forest
1984	1600	restored
1985	1600	other_landuse
1986	1600	restored
1987	1600	coffe_low_poll_rest
1988	1600	restored
1989	1600	restored
1990	1600	restored
1991	1600	forest
1992	1600	coffe_high_poll_rest
1993	1600	restored
1994	1600	coffe_high_poll_rest
1995	1600	restored
1996	1600	restored
1997	1600	other_landuse
1998	1600	restored
1999	1600	coffe_high_poll_rest
[truncated: 60,249 more rows]

## Sheet: Data_Fig_2_expansion_profit
Grid	Zonesexpan_resto_lambda0_0001_timestep8
1	coffe_low_poll
2	coffe_low_poll
3	coffe_mid_poll
4	coffe_low_poll
5	coffe_low_poll
6	coffe_low_poll
7	coffe_mid_poll_rest
8	forest
9	coffe_high_poll_rest
10	coffe_low_poll
11	other_landuse
12	coffe_low_poll
13	coffe_mid_poll
14	coffe_mid_poll_rest
15	coffe_mid_poll
16	restored
17	forest
18	coffe_low_poll
19	coffe_mid_poll
20	coffe_low_poll
21	coffe_mid_poll_rest
22	coffe_low_poll
23	coffe_low_poll
24	coffe_mid_poll
25	coffe_mid_poll_rest
26	restored
27	coffe_low_poll
28	coffe_low_poll
29	other_landuse
30	coffe_high_poll
31	forest
32	coffe_high_poll_rest
33	coffe_high_poll
34	forest
35	restored
36	coffe_mid_poll
37	coffe_high_poll_rest
38	coffe_low_poll
39	forest
40	other_landuse
41	coffe_high_poll
42	coffe_low_poll
43	coffe_high_poll
44	coffe_high_poll
45	coffe_high_poll
46	coffe_low_poll
47	coffe_high_poll
48	coffe_low_poll
49	coffe_high_poll_rest
50	other_landuse
51	coffe_low_poll
52	restored
53	other_landuse
54	forest
55	coffe_mid_poll_rest
56	other_landuse
57	coffe_low_poll
58	other_landuse
59	restored
60	other_landuse
61	forest
62	coffe_high_poll_rest
63	coffe_high_poll_rest
64	forest
65	other_landuse
66	forest
67	coffe_high_poll_rest
68	coffe_high_poll
69	restored
70	other_landuse
71	coffe_low_poll
72	coffe_high_poll_rest
73	forest
74	coffe_low_poll
75	coffe_low_poll
76	coffe_high_poll
77	coffe_mid_poll
78	coffe_low_poll
79	forest
80	forest
81	other_landuse
82	coffe_low_poll
83	coffe_low_poll
84	other_landuse
85	other_landuse
86	restored
87	other_landuse
88	other_landuse
89	forest
90	coffe_high_poll
91	restored
92	coffe_mid_poll
93	coffe_low_poll
94	coffe_low_poll
95	other_landuse
96	coffe_low_poll
97	coffe_high_poll_rest
98	coffe_low_poll
99	coffe_mid_poll_rest
100	forest
101	other_landuse
102	coffe_high_poll
103	coffe_high_poll
104	other_landuse
105	coffe_low_poll
106	coffe_high_poll_rest
107	coffe_high_poll_rest
108	other_landuse
109	other_landuse
110	forest
111	coffe_mid_poll
112	other_landuse
113	coffe_high_poll
114	coffe_mid_poll
115	coffe_high_poll
116	coffe_high_poll
117	coffe_high_poll_rest
118	coffe_mid_poll
119	coffe_high_poll_rest
120	coffe_high_poll_rest
121	coffe_mid_poll
122	coffe_high_poll_rest
123	coffe_low_poll
124	other_landuse
125	coffe_mid_poll_rest
126	coffe_high_poll_rest
127	other_landuse
128	restored
129	coffe_high_poll_rest
130	coffe_low_poll
131	coffe_low_poll
132	coffe_mid_poll
133	other_landuse
134	coffe_mid_poll_rest
135	coffe_high_poll_rest
136	other_landuse
137	forest
138	other_landuse
139	forest
140	coffe_mid_poll
141	coffe_low_poll
142	coffe_low_poll
143	coffe_low_poll
144	coffe_high_poll
145	other_landuse
146	other_landuse
147	forest
148	coffe_mid_poll
149	coffe_low_poll
150	forest
151	coffe_mid_poll
152	coffe_mid_poll
153	coffe_mid_poll
154	coffe_low_poll
155	restored
156	forest
157	coffe_mid_poll
158	forest
159	coffe_low_poll
160	coffe_low_poll
161	coffe_high_poll
162	forest
163	coffe_low_poll
164	coffe_low_poll
165	coffe_high_poll
166	coffe_mid_poll_rest
167	other_landuse
168	other_landuse
169	forest
170	coffe_high_poll
171	coffe_high_poll
172	coffe_low_poll
173	coffe_mid_poll
174	restored
175	coffe_low_poll
176	coffe_low_poll
177	coffe_high_poll
178	coffe_mid_poll_rest
179	coffe_high_poll
180	coffe_mid_poll
181	other_landuse
182	other_landuse
183	coffe_low_poll
184	coffe_low_poll
185	coffe_high_poll_rest
186	other_landuse
187	coffe_mid_poll
188	other_landuse
189	coffe_high_poll_rest
190	coffe_high_poll_rest
191	coffe_low_poll
192	coffe_high_poll
193	other_landuse
194	coffe_low_poll
195	forest
196	other_landuse
197	coffe_low_poll
198	coffe_low_poll
199	coffe_high_poll_rest
200	coffe_high_poll_rest
201	coffe_low_poll
202	coffe_low_poll
203	coffe_low_poll_rest
204	coffe_mid_poll
205	coffe_low_poll
206	other_landuse
207	coffe_mid_poll
208	other_landuse
209	coffe_high_poll
210	coffe_low_poll
211	forest
212	coffe_high_poll_rest
213	forest
214	coffe_low_poll
215	coffe_high_poll
216	coffe_high_poll
217	other_landuse
218	coffe_high_poll
219	coffe_low_poll
220	forest
221	coffe_mid_poll
222	other_landuse
223	forest
224	coffe_high_poll
225	coffe_mid_poll
226	coffe_low_poll
227	forest
228	forest
229	other_landuse
230	coffe_high_poll_rest
231	coffe_high_poll_rest
232	coffe_low_poll
233	other_landuse
234	coffe_high_poll_rest
235	coffe_high_poll
236	forest
237	coffe_low_poll
238	other_landuse
239	coffe_low_poll
240	coffe_low_poll
241	restored
242	other_landuse
243	other_landuse
244	coffe_high_poll_rest
245	other_landuse
246	coffe_mid_poll
247	coffe_mid_poll
248	coffe_high_poll_rest
249	coffe_high_poll
250	other_landuse
251	coffe_low_poll
252	coffe_mid_poll
253	forest
254	other_landuse
255	other_landuse
256	coffe_low_poll
257	coffe_low_poll
258	other_landuse
259	other_landuse
260	forest
261	coffe_high_poll
262	coffe_mid_poll_rest
263	forest
264	coffe_high_poll
265	forest
266	coffe_high_poll
267	coffe_high_poll
268	coffe_mid_poll
269	coffe_low_poll
270	forest
271	coffe_high_poll_rest
272	coffe_low_poll
273	coffe_mid_poll_rest
274	coffe_high_poll_rest
275	forest
276	other_landuse
277	coffe_high_poll
278	other_landuse
279	coffe_mid_poll
280	coffe_low_poll
281	coffe_high_poll_rest
282	other_landuse
283	coffe_mid_poll
284	coffe_high_poll
285	coffe_mid_poll
286	restored
287	coffe_mid_poll
288	forest
289	other_landuse
290	coffe_mid_poll
291	coffe_low_poll
292	coffe_low_poll
293	other_landuse
294	coffe_mid_poll
295	coffe_mid_poll
296	other_landuse
297	coffe_mid_poll_rest
298	coffe_mid_poll
299	coffe_high_poll
300	coffe_high_poll_rest
301	coffe_low_poll
302	other_landuse
303	coffe_high_poll_rest
304	coffe_mid_poll_rest
305	coffe_high_poll_rest
306	coffe_low_poll
307	coffe_high_poll_rest
308	other_landuse
309	coffe_high_poll_rest
310	coffe_high_poll
311	coffe_high_poll_rest
312	coffe_mid_poll
313	restored
314	coffe_high_poll
315	other_landuse
316	coffe_low_poll
317	coffe_low_poll
318	other_landuse
319	coffe_mid_poll_rest
320	coffe_low_poll
321	coffe_high_poll
322	coffe_low_poll
323	restored
324	coffe_high_poll_rest
325	coffe_high_poll
326	other_landuse
327	forest
328	coffe_mid_poll_rest
329	other_landuse
330	forest
331	forest
332	coffe_high_poll_rest
333	other_landuse
334	coffe_high_poll_rest
335	coffe_high_poll
336	coffe_low_poll
337	coffe_mid_poll_rest
338	coffe_low_poll
339	other_landuse
340	coffe_high_poll
341	coffe_low_poll
342	coffe_low_poll
343	coffe_mid_poll
344	forest
345	coffe_mid_poll
346	coffe_low_poll
347	forest
348	coffe_low_poll
349	coffe_low_poll
350	forest
351	coffe_high_poll_rest
352	coffe_low_poll
353	coffe_high_poll
354	coffe_mid_poll_rest
355	coffe_high_poll_rest
356	coffe_mid_poll
357	restored
358	other_landuse
359	forest
360	coffe_low_poll
361	other_landuse
362	coffe_high_poll
363	other_landuse
364	coffe_high_poll_rest
365	coffe_low_poll
366	coffe_mid_poll
367	coffe_low_poll
368	coffe_high_poll_rest
369	coffe_mid_poll
370	coffe_low_poll
371	coffe_low_poll
372	coffe_high_poll_rest
373	coffe_low_poll
374	other_landuse
375	forest
376	other_landuse
377	coffe_low_poll
378	other_landuse
379	coffe_low_poll
380	forest
381	coffe_high_poll_rest
382	coffe_high_poll
383	coffe_low_poll
384	coffe_high_poll_rest
385	coffe_low_poll
386	forest
387	coffe_high_poll_rest
388	other_landuse
389	other_landuse
390	other_landuse
391	coffe_low_poll
392	coffe_high_poll_rest
393	coffe_high_poll
394	coffe_high_poll_rest
395	coffe_low_poll
396	coffe_low_poll
397	forest
398	coffe_mid_poll
399	coffe_low_poll
400	coffe_low_poll
401	forest
402	coffe_low_poll
403	other_landuse
404	restored
405	forest
406	forest
407	other_landuse
408	coffe_high_poll
409	coffe_high_poll_rest
410	coffe_high_poll_rest
411	other_landuse
412	forest
413	coffe_high_poll
414	coffe_high_poll_rest
415	restored
416	coffe_high_poll_rest
417	coffe_low_poll
418	coffe_high_poll_rest
419	coffe_low_poll
420	coffe_high_poll_rest
421	other_landuse
422	coffe_high_poll
423	coffe_high_poll_rest
424	coffe_high_poll
425	forest
426	coffe_low_poll
427	other_landuse
428	coffe_low_poll
429	coffe_high_poll_rest
430	coffe_high_poll
431	other_landuse
432	other_landuse
433	coffe_high_poll
434	coffe_mid_poll
435	coffe_mid_poll
436	other_landuse
437	coffe_high_poll
438	other_landuse
439	other_landuse
440	coffe_high_poll_rest
441	coffe_low_poll
442	coffe_mid_poll
443	other_landuse
444	coffe_high_poll_rest
445	forest
446	coffe_low_poll
447	coffe_low_poll
448	other_landuse
449	coffe_low_poll
450	coffe_high_poll
451	coffe_low_poll
452	coffe_mid_poll
453	restored
454	other_landuse
455	coffe_high_poll
456	other_landuse
457	restored
458	other_landuse
459	coffe_low_poll
460	coffe_low_poll
461	coffe_high_poll
462	coffe_high_poll_rest
463	restored
464	other_landuse
465	forest
466	coffe_mid_poll_rest
467	coffe_mid_poll_rest
468	coffe_low_poll
469	coffe_low_poll
470	coffe_mid_poll_rest
471	coffe_low_poll
472	other_landuse
473	coffe_high_poll_rest
474	other_landuse
475	coffe_high_poll_rest
476	forest
477	coffe_high_poll
478	other_landuse
479	coffe_mid_poll_rest
480	other_landuse
481	other_landuse
482	other_landuse
483	coffe_high_poll
484	forest
485	coffe_high_poll_rest
486	other_landuse
487	coffe_low_poll
488	forest
489	coffe_high_poll_rest
490	coffe_low_poll
491	other_landuse
492	coffe_mid_poll_rest
493	coffe_low_poll
494	coffe_high_poll
495	coffe_high_poll_rest
496	forest
497	coffe_high_poll
498	coffe_high_poll_rest
499	coffe_low_poll
500	forest
501	other_landuse
502	forest
503	other_landuse
504	other_landuse
505	coffe_high_poll_rest
506	coffe_low_poll
507	coffe_high_poll
508	coffe_high_poll_rest
509	coffe_low_poll
510	other_landuse
511	restored
512	other_landuse
513	forest
514	other_landuse
515	coffe_high_poll_rest
516	restored
517	other_landuse
518	forest
519	coffe_mid_poll_rest
520	coffe_high_poll_rest
521	coffe_low_poll
522	coffe_low_poll
523	coffe_high_poll
524	other_landuse
525	coffe_high_poll_rest
526	coffe_high_poll_rest
527	coffe_high_poll
528	coffe_low_poll
529	coffe_high_poll_rest
530	coffe_high_poll_rest
531	coffe_low_poll
532	coffe_low_poll
533	other_landuse
534	coffe_mid_poll
535	coffe_low_poll
536	other_landuse
537	coffe_low_poll
538	coffe_mid_poll_rest
539	coffe_low_poll
540	coffe_high_poll_rest
541	coffe_high_poll
542	coffe_high_poll_rest
543	forest
544	coffe_high_poll_rest
545	other_landuse
546	other_landuse
547	restored
548	coffe_low_poll
549	coffe_high_poll_rest
550	other_landuse
551	coffe_low_poll
552	coffe_high_poll_rest
553	coffe_low_poll
554	coffe_low_poll
555	coffe_low_poll
556	coffe_mid_poll
557	coffe_high_poll
558	coffe_low_poll
559	other_landuse
560	coffe_low_poll
561	coffe_low_poll
562	coffe_high_poll
563	coffe_low_poll
564	restored
565	coffe_low_poll
566	coffe_high_poll_rest
567	other_landuse
568	restored
569	other_landuse
570	forest
571	coffe_high_poll_rest
572	coffe_mid_poll
573	other_landuse
574	coffe_mid_poll
575	coffe_low_poll
576	coffe_low_poll
577	forest
578	coffe_low_poll
579	coffe_low_poll
580	forest
581	coffe_high_poll
582	coffe_mid_poll_rest
583	coffe_high_poll
584	coffe_mid_poll_rest
585	coffe_low_poll
586	coffe_low_poll
587	coffe_high_poll_rest
588	coffe_high_poll_rest
589	coffe_high_poll_rest
590	coffe_high_poll_rest
591	other_landuse
592	coffe_high_poll_rest
593	other_landuse
594	coffe_high_poll
595	restored
596	other_landuse
597	coffe_low_poll
598	coffe_low_poll
599	other_landuse
600	forest
601	coffe_mid_poll
602	restored
603	coffe_high_poll
604	other_landuse
605	coffe_high_poll
606	coffe_mid_poll
607	coffe_low_poll
608	forest
609	coffe_low_poll
610	coffe_high_poll
611	other_landuse
612	coffe_mid_poll
613	other_landuse
614	coffe_high_poll
615	forest
616	coffe_low_poll
617	other_landuse
618	other_landuse
619	other_landuse
620	coffe_low_poll
621	other_landuse
622	coffe_high_poll
623	coffe_low_poll
624	coffe_mid_poll_rest
625	coffe_low_poll
626	forest
627	coffe_high_poll
628	other_landuse
629	coffe_low_poll
630	other_landuse
631	forest
632	coffe_low_poll
633	coffe_high_poll_rest
634	other_landuse
635	coffe_low_poll
636	other_landuse
637	other_landuse
638	forest
639	coffe_high_poll
640	coffe_mid_poll_rest
641	coffe_low_poll
642	other_landuse
643	other_landuse
644	coffe_low_poll
645	coffe_low_poll
646	coffe_low_poll
647	coffe_low_poll
648	other_landuse
649	other_landuse
650	forest
651	other_landuse
652	coffe_low_poll
653	forest
654	coffe_low_poll
655	coffe_low_poll
656	coffe_low_poll
657	other_landuse
658	other_landuse
659	other_landuse
660	restored
661	coffe_high_poll
662	forest
663	coffe_mid_poll_rest
664	coffe_mid_poll
665	coffe_high_poll_rest
666	coffe_low_poll
667	other_landuse
668	other_landuse
669	coffe_high_poll_rest
670	coffe_mid_poll
671	coffe_high_poll
672	coffe_mid_poll
673	coffe_low_poll
674	coffe_low_poll
675	forest
676	forest
677	coffe_mid_poll_rest
678	restored
679	other_landuse
680	other_landuse
681	coffe_high_poll_rest
682	coffe_low_poll
683	coffe_low_poll
684	other_landuse
685	coffe_low_poll
686	coffe_low_poll
687	other_landuse
688	coffe_high_poll_rest
689	coffe_low_poll
690	coffe_high_poll
691	coffe_low_poll
692	coffe_high_poll
693	coffe_low_poll
694	forest
695	coffe_high_poll_rest
696	forest
697	other_landuse
698	coffe_high_poll_rest
699	coffe_low_poll
700	forest
701	coffe_high_poll_rest
702	other_landuse
703	coffe_high_poll
704	coffe_low_poll
705	coffe_low_poll
706	coffe_low_poll
707	coffe_mid_poll
708	other_landuse
709	forest
710	coffe_low_poll
711	coffe_high_poll_rest
712	coffe_high_poll_rest
713	forest
714	coffe_mid_poll_rest
715	restored
716	coffe_high_poll_rest
717	other_landuse
718	other_landuse
719	other_landuse
720	coffe_low_poll
721	other_landuse
722	coffe_low_poll
723	restored
724	other_landuse
725	coffe_low_poll
726	coffe_high_poll
727	other_landuse
728	other_landuse
729	forest
730	restored
731	restored
732	coffe_high_poll
733	coffe_high_poll
734	coffe_low_poll
735	forest
736	coffe_high_poll
737	forest
738	coffe_high_poll_rest
739	coffe_low_poll
740	forest
741	coffe_low_poll
742	coffe_high_poll_rest
743	coffe_low_poll
744	other_landuse
745	other_landuse
746	coffe_mid_poll
747	coffe_high_poll_rest
748	coffe_high_poll_rest
749	coffe_high_poll
750	coffe_high_poll_rest
751	coffe_high_poll
752	coffe_high_poll
753	restored
754	forest
755	coffe_high_poll_rest
756	coffe_high_poll_rest
757	coffe_low_poll
758	other_landuse
759	other_landuse
760	coffe_high_poll_rest
761	coffe_mid_poll
762	coffe_high_poll
763	coffe_high_poll_rest
764	coffe_low_poll
765	coffe_high_poll
766	restored
767	coffe_high_poll_rest
768	coffe_high_poll_rest
769	restored
770	forest
771	other_landuse
772	coffe_low_poll
773	coffe_low_poll
774	restored
775	coffe_low_poll
776	forest
777	coffe_mid_poll_rest
778	forest
779	restored
780	coffe_high_poll_rest
781	coffe_high_poll
782	coffe_low_poll
783	other_landuse
784	coffe_high_poll
785	coffe_high_poll_rest
786	coffe_low_poll
787	coffe_low_poll
788	coffe_high_poll
789	forest
790	coffe_mid_poll
791	coffe_low_poll
792	coffe_high_poll
793	coffe_high_poll_rest
794	other_landuse
795	other_landuse
796	coffe_high_poll_rest
797	coffe_high_poll
798	coffe_high_poll_rest
799	coffe_high_poll_rest
800	restored
801	coffe_high_poll_rest
802	coffe_high_poll_rest
803	other_landuse
804	other_landuse
805	coffe_mid_poll_rest
806	coffe_low_poll
807	other_landuse
808	coffe_low_poll
809	coffe_high_poll
810	coffe_low_poll
811	coffe_high_poll_rest
812	coffe_low_poll
813	coffe_low_poll
814	forest
815	other_landuse
816	coffe_low_poll_rest
817	restored
818	other_landuse
819	coffe_mid_poll
820	coffe_low_poll
821	coffe_high_poll
822	coffe_high_poll_rest
823	coffe_low_poll
824	coffe_high_poll
825	coffe_low_poll
826	coffe_high_poll
827	coffe_mid_poll
828	coffe_high_poll
829	forest
830	other_landuse
831	coffe_low_poll
832	forest
833	forest
834	restored
835	coffe_mid_poll
836	coffe_mid_poll
837	coffe_mid_poll_rest
838	coffe_low_poll
839	other_landuse
840	coffe_low_poll
841	restored
842	other_landuse
843	other_landuse
844	coffe_high_poll
845	coffe_high_poll
846	coffe_low_poll
847	coffe_low_poll
848	coffe_mid_poll_rest
849	other_landuse
850	coffe_low_poll
851	coffe_low_poll
852	coffe_low_poll
853	coffe_low_poll
854	other_landuse
855	other_landuse
856	coffe_high_poll_rest
857	other_landuse
858	forest
859	coffe_mid_poll
860	coffe_low_poll_rest
861	coffe_mid_poll
862	coffe_high_poll
863	coffe_low_poll
864	coffe_mid_poll
865	coffe_low_poll
866	coffe_low_poll
867	coffe_high_poll
868	forest
869	coffe_mid_poll_rest
870	coffe_mid_poll_rest
871	forest
872	other_landuse
873	coffe_high_poll
874	coffe_low_poll
875	other_landuse
876	coffe_mid_poll_rest
877	coffe_high_poll
878	coffe_low_poll
879	coffe_high_poll_rest
880	coffe_low_poll
881	forest
882	coffe_low_poll
883	forest
884	coffe_mid_poll
885	coffe_high_poll
886	coffe_high_poll_rest
887	other_landuse
888	coffe_low_poll
889	coffe_low_poll
890	coffe_high_poll
891	coffe_low_poll
892	forest
893	coffe_high_poll_rest
894	forest
895	coffe_low_poll
896	coffe_high_poll_rest
897	other_landuse
898	forest
899	coffe_low_poll
900	coffe_high_poll
901	coffe_high_poll_rest
902	coffe_mid_poll
903	coffe_high_poll
904	coffe_high_poll_rest
905	forest
906	coffe_low_poll
907	coffe_high_poll
908	forest
909	coffe_mid_poll
910	coffe_mid_poll_rest
911	coffe_low_poll
912	coffe_low_poll
913	restored
914	other_landuse
915	coffe_low_poll
916	coffe_low_poll
917	coffe_mid_poll
918	coffe_mid_poll
919	other_landuse
920	coffe_mid_poll
921	coffe_low_poll
922	coffe_mid_poll
923	coffe_low_poll
924	coffe_high_poll
925	forest
926	coffe_high_poll_rest
927	coffe_low_poll
928	coffe_high_poll
929	coffe_low_poll
930	other_landuse
931	coffe_high_poll
932	forest
933	coffe_high_poll_rest
934	coffe_low_poll
935	coffe_low_poll
936	coffe_mid_poll_rest
937	coffe_low_poll
938	forest
939	forest
940	coffe_low_poll
941	coffe_low_poll
942	forest
943	coffe_mid_poll_rest
944	coffe_low_poll
945	coffe_mid_poll
946	coffe_low_poll
947	other_landuse
948	coffe_high_poll_rest
949	coffe_mid_poll
950	coffe_mid_poll_rest
951	coffe_high_poll
952	coffe_mid_poll
953	coffe_high_poll_rest
954	coffe_high_poll
955	coffe_low_poll
956	forest
957	other_landuse
958	coffe_mid_poll
959	coffe_high_poll
960	other_landuse
961	coffe_mid_poll
962	forest
963	other_landuse
964	coffe_high_poll_rest
965	forest
966	coffe_high_poll
967	coffe_low_poll
968	coffe_high_poll
969	coffe_high_poll
970	coffe_high_poll
971	coffe_low_poll
972	coffe_high_poll
973	coffe_low_poll
974	coffe_high_poll
975	coffe_low_poll
976	coffe_high_poll
977	coffe_high_poll_rest
978	coffe_high_poll
979	coffe_low_poll
980	other_landuse
981	coffe_low_poll
982	coffe_mid_poll_rest
983	coffe_high_poll
984	forest
985	coffe_low_poll
986	forest
987	coffe_low_poll
988	coffe_mid_poll_rest
989	coffe_mid_poll
990	other_landuse
991	coffe_low_poll
992	coffe_high_poll
993	forest
994	forest
995	coffe_low_poll
996	restored
997	coffe_low_poll
998	other_landuse
999	coffe_low_poll
1000	forest
1001	forest
1002	coffe_high_poll_rest
1003	coffe_high_poll
1004	coffe_high_poll_rest
1005	coffe_low_poll
1006	coffe_low_poll
1007	coffe_high_poll
1008	coffe_low_poll
1009	coffe_low_poll
1010	other_landuse
1011	coffe_high_poll_rest
1012	coffe_low_poll
1013	coffe_low_poll
1014	forest
1015	other_landuse
1016	coffe_mid_poll
1017	coffe_low_poll
1018	coffe_high_poll_rest
1019	coffe_high_poll_rest
1020	coffe_low_poll
1021	coffe_high_poll
1022	coffe_mid_poll
1023	other_landuse
1024	coffe_high_poll_rest
1025	coffe_high_poll_rest
1026	coffe_low_poll
1027	coffe_high_poll_rest
1028	coffe_low_poll
1029	coffe_mid_poll_rest
1030	coffe_mid_poll
1031	other_landuse
1032	coffe_mid_poll_rest
1033	coffe_high_poll
1034	other_landuse
1035	forest
1036	coffe_high_poll_rest
1037	coffe_mid_poll_rest
1038	coffe_low_poll
1039	forest
1040	coffe_high_poll
1041	coffe_mid_poll_rest
1042	coffe_high_poll_rest
1043	forest
1044	coffe_low_poll
1045	other_landuse
1046	coffe_mid_poll_rest
1047	coffe_low_poll
1048	other_landuse
1049	other_landuse
1050	other_landuse
1051	forest
1052	other_landuse
1053	coffe_high_poll
1054	forest
1055	coffe_mid_poll_rest
1056	coffe_low_poll
1057	forest
1058	forest
1059	coffe_high_poll_rest
1060	coffe_low_poll
1061	other_landuse
1062	coffe_low_poll
1063	coffe_mid_poll_rest
1064	coffe_high_poll_rest
1065	coffe_high_poll
1066	forest
1067	coffe_low_poll
1068	coffe_low_poll
1069	other_landuse
1070	other_landuse
1071	coffe_low_poll
1072	coffe_high_poll_rest
1073	coffe_low_poll
1074	other_landuse
1075	forest
1076	coffe_mid_poll
1077	other_landuse
1078	coffe_high_poll_rest
1079	coffe_high_poll_rest
1080	coffe_low_poll
1081	forest
1082	other_landuse
1083	other_landuse
1084	other_landuse
1085	other_landuse
1086	forest
1087	coffe_low_poll
1088	coffe_low_poll
1089	other_landuse
1090	other_landuse
1091	coffe_high_poll_rest
1092	restored
1093	coffe_mid_poll
1094	other_landuse
1095	coffe_high_poll
1096	other_landuse
1097	forest
1098	coffe_high_poll_rest
1099	coffe_low_poll
1100	coffe_high_poll
1101	coffe_high_poll_rest
1102	other_landuse
1103	other_landuse
1104	coffe_low_poll
1105	other_landuse
1106	forest
1107	coffe_high_poll_rest
1108	other_landuse
1109	coffe_low_poll
1110	other_landuse
1111	coffe_high_poll_rest
1112	other_landuse
1113	coffe_mid_poll
1114	restored
1115	other_landuse
1116	coffe_high_poll_rest
1117	other_landuse
1118	coffe_low_poll
1119	coffe_low_poll
1120	other_landuse
1121	coffe_low_poll
1122	coffe_low_poll
1123	forest
1124	other_landuse
1125	coffe_high_poll
1126	coffe_low_poll
1127	other_landuse
1128	other_landuse
1129	forest
1130	restored
1131	coffe_low_poll
1132	coffe_mid_poll
1133	coffe_high_poll_rest
1134	coffe_high_poll_rest
1135	forest
1136	other_landuse
1137	coffe_high_poll
1138	forest
1139	other_landuse
1140	other_landuse
1141	coffe_low_poll
1142	other_landuse
1143	coffe_low_poll
1144	coffe_high_poll_rest
1145	coffe_mid_poll_rest
1146	coffe_low_poll
1147	coffe_high_poll_rest
1148	other_landuse
1149	other_landuse
1150	other_landuse
1151	forest
1152	other_landuse
1153	coffe_high_poll_rest
1154	forest
1155	forest
1156	coffe_mid_poll
1157	other_landuse
1158	coffe_high_poll
1159	other_landuse
1160	coffe_low_poll
1161	coffe_mid_poll_rest
1162	coffe_high_poll_rest
1163	coffe_high_poll
1164	coffe_high_poll_rest
1165	coffe_low_poll
1166	other_landuse
1167	other_landuse
1168	coffe_high_poll_rest
1169	coffe_low_poll
1170	coffe_low_poll
1171	coffe_low_poll
1172	other_landuse
1173	other_landuse
1174	other_landuse
1175	forest
1176	other_landuse
1177	forest
1178	forest
1179	coffe_mid_poll
1180	coffe_mid_poll
1181	coffe_high_poll
1182	coffe_low_poll
1183	coffe_mid_poll
1184	coffe_low_poll
1185	forest
1186	coffe_high_poll_rest
1187	forest
1188	coffe_high_poll_rest
1189	coffe_mid_poll
1190	coffe_high_poll
1191	other_landuse
1192	coffe_mid_poll_rest
1193	other_landuse
1194	coffe_low_poll
1195	other_landuse
1196	forest
1197	restored
1198	coffe_low_poll
1199	coffe_mid_poll
1200	coffe_high_poll_rest
1201	coffe_high_poll_rest
1202	coffe_mid_poll
1203	coffe_mid_poll_rest
1204	forest
1205	coffe_low_poll
1206	coffe_low_poll
1207	restored
1208	coffe_mid_poll
1209	restored
1210	coffe_low_poll
1211	coffe_low_poll
1212	other_landuse
1213	coffe_low_poll
1214	other_landuse
1215	coffe_mid_poll_rest
1216	coffe_low_poll
1217	coffe_high_poll_rest
1218	coffe_mid_poll
1219	coffe_high_poll_rest
1220	coffe_high_poll
1221	coffe_mid_poll_rest
1222	forest
1223	restored
1224	coffe_low_poll
1225	forest
1226	coffe_high_poll_rest
1227	forest
1228	coffe_high_poll
1229	other_landuse
1230	other_landuse
1231	coffe_mid_poll_rest
1232	coffe_low_poll
1233	other_landuse
1234	forest
1235	coffe_low_poll
1236	coffe_high_poll
1237	coffe_low_poll
1238	coffe_high_poll_rest
1239	coffe_mid_poll_rest
1240	coffe_low_poll
1241	coffe_high_poll
1242	restored
1243	coffe_low_poll
1244	coffe_low_poll
1245	coffe_low_poll
1246	coffe_high_poll_rest
1247	coffe_high_poll_rest
1248	forest
1249	coffe_high_poll_rest
1250	coffe_low_poll
1251	coffe_high_poll_rest
1252	forest
1253	other_landuse
1254	coffe_low_poll
1255	coffe_high_poll_rest
1256	coffe_high_poll
1257	coffe_high_poll
1258	other_landuse
1259	coffe_high_poll_rest
1260	coffe_low_poll
1261	coffe_low_poll
1262	coffe_low_poll
1263	coffe_high_poll
1264	other_landuse
1265	coffe_high_poll
1266	forest
1267	coffe_low_poll
1268	coffe_mid_poll_rest
1269	coffe_high_poll
1270	other_landuse
1271	coffe_high_poll
1272	coffe_high_poll_rest
1273	forest
1274	forest
1275	forest
1276	other_landuse
1277	coffe_mid_poll_rest
1278	coffe_high_poll_rest
1279	coffe_high_poll
1280	other_landuse
1281	other_landuse
1282	coffe_mid_poll
1283	coffe_high_poll_rest
1284	coffe_high_poll
1285	coffe_low_poll
1286	coffe_low_poll
1287	forest
1288	forest
1289	coffe_low_poll
1290	coffe_high_poll_rest
1291	coffe_high_poll
1292	other_landuse
1293	forest
1294	other_landuse
1295	coffe_low_poll
1296	other_landuse
1297	restored
1298	coffe_high_poll
1299	other_landuse
1300	other_landuse
1301	forest
1302	coffe_high_poll_rest
1303	coffe_low_poll
1304	forest
1305	coffe_low_poll
1306	coffe_low_poll
1307	restored
1308	restored
1309	forest
1310	coffe_high_poll
1311	other_landuse
1312	coffe_high_poll
1313	coffe_high_poll_rest
1314	forest
1315	forest
1316	other_landuse
1317	other_landuse
1318	forest
1319	coffe_low_poll
1320	coffe_high_poll_rest
1321	other_landuse
1322	other_landuse
1323	other_landuse
1324	coffe_low_poll
1325	coffe_low_poll
1326	coffe_mid_poll
1327	other_landuse
1328	other_landuse
1329	coffe_low_poll
1330	forest
1331	coffe_high_poll_rest
1332	coffe_high_poll_rest
1333	other_landuse
1334	coffe_high_poll
1335	other_landuse
1336	coffe_mid_poll
1337	coffe_low_poll
1338	forest
1339	coffe_mid_poll
1340	coffe_high_poll_rest
1341	coffe_high_poll
1342	coffe_high_poll_rest
1343	coffe_high_poll
1344	forest
1345	coffe_low_poll
1346	forest
1347	coffe_high_poll
1348	forest
1349	coffe_low_poll
1350	other_landuse
1351	forest
1352	coffe_mid_poll_rest
1353	other_landuse
1354	other_landuse
1355	other_landuse
1356	coffe_low_poll
1357	other_landuse
1358	coffe_high_poll_rest
1359	coffe_low_poll
1360	coffe_low_poll
1361	coffe_high_poll
1362	coffe_mid_poll
1363	coffe_high_poll
1364	coffe_mid_poll_rest
1365	coffe_high_poll_rest
1366	coffe_low_poll
1367	coffe_high_poll_rest
1368	coffe_high_poll
1369	coffe_low_poll
1370	coffe_high_poll_rest
1371	forest
1372	restored
1373	forest
1374	coffe_high_poll
1375	coffe_low_poll
1376	coffe_high_poll
1377	coffe_low_poll
1378	coffe_low_poll
1379	restored
1380	forest
1381	coffe_high_poll
1382	coffe_high_poll
1383	other_landuse
1384	other_landuse
1385	coffe_high_poll
1386	coffe_high_poll
1387	coffe_mid_poll_rest
1388	coffe_mid_poll
1389	coffe_low_poll
1390	restored
1391	other_landuse
1392	other_landuse
1393	coffe_high_poll
1394	other_landuse
1395	coffe_low_poll
1396	other_landuse
1397	other_landuse
1398	other_landuse
1399	coffe_mid_poll
1400	coffe_high_poll_rest
1401	other_landuse
1402	other_landuse
1403	other_landuse
1404	other_landuse
1405	coffe_high_poll
1406	other_landuse
1407	other_landuse
1408	restored
1409	forest
1410	forest
1411	coffe_high_poll_rest
1412	coffe_high_poll
1413	coffe_mid_poll_rest
1414	coffe_high_poll
1415	coffe_low_poll
1416	coffe_low_poll
1417	other_landuse
1418	other_landuse
1419	coffe_low_poll
1420	other_landuse
1421	coffe_low_poll
1422	coffe_low_poll
1423	restored
1424	other_landuse
1425	other_landuse
1426	coffe_low_poll
1427	coffe_high_poll
1428	coffe_low_poll
1429	other_landuse
1430	coffe_mid_poll_rest
1431	other_landuse
1432	other_landuse
1433	other_landuse
1434	other_landuse
1435	coffe_high_poll
1436	other_landuse
1437	coffe_high_poll
1438	other_landuse
1439	forest
1440	coffe_high_poll
1441	coffe_low_poll
1442	coffe_low_poll
1443	coffe_high_poll_rest
1444	coffe_low_poll
1445	coffe_high_poll
1446	coffe_mid_poll
1447	forest
1448	coffe_mid_poll
1449	coffe_high_poll_rest
1450	coffe_low_poll
1451	coffe_mid_poll_rest
1452	coffe_low_poll
1453	other_landuse
1454	coffe_low_poll
1455	restored
1456	restored
1457	coffe_high_poll_rest
1458	coffe_mid_poll_rest
1459	coffe_high_poll
1460	coffe_high_poll
1461	forest
1462	coffe_mid_poll
1463	coffe_mid_poll_rest
1464	coffe_low_poll
1465	coffe_low_poll
1466	forest
1467	coffe_high_poll_rest
1468	forest
1469	coffe_low_poll
1470	other_landuse
1471	coffe_low_poll
1472	coffe_mid_poll
1473	coffe_high_poll
1474	coffe_low_poll
1475	other_landuse
1476	coffe_high_poll
1477	forest
1478	other_landuse
1479	other_landuse
1480	coffe_mid_poll
1481	forest
1482	coffe_low_poll
1483	forest
1484	other_landuse
1485	coffe_high_poll_rest
1486	coffe_low_poll
1487	coffe_high_poll
1488	forest
1489	other_landuse
1490	other_landuse
1491	coffe_high_poll_rest
1492	coffe_mid_poll
1493	other_landuse
1494	coffe_high_poll
1495	forest
1496	other_landuse
1497	other_landuse
1498	other_landuse
1499	coffe_mid_poll_rest
1500	forest
1501	forest
1502	coffe_mid_poll_rest
1503	coffe_mid_poll_rest
1504	other_landuse
1505	coffe_high_poll_rest
1506	coffe_low_poll
1507	other_landuse
1508	coffe_high_poll
1509	coffe_low_poll
1510	other_landuse
1511	coffe_low_poll
1512	coffe_high_poll
1513	other_landuse
1514	coffe_high_poll
1515	coffe_mid_poll
1516	forest
1517	coffe_high_poll_rest
1518	coffe_high_poll
1519	coffe_high_poll
1520	coffe_mid_poll
1521	coffe_low_poll
1522	other_landuse
1523	coffe_low_poll
1524	coffe_low_poll
1525	coffe_high_poll
1526	coffe_mid_poll_rest
1527	other_landuse
1528	coffe_mid_poll_rest
1529	coffe_low_poll
1530	coffe_high_poll
1531	coffe_low_poll
1532	coffe_high_poll_rest
1533	coffe_low_poll
1534	other_landuse
1535	forest
1536	coffe_low_poll
1537	coffe_mid_poll
1538	coffe_low_poll
1539	coffe_low_poll
1540	coffe_high_poll
1541	coffe_low_poll
1542	coffe_mid_poll_rest
1543	other_landuse
1544	coffe_low_poll
1545	coffe_low_poll
1546	coffe_high_poll_rest
1547	coffe_low_poll
1548	other_landuse
1549	other_landuse
1550	coffe_high_poll_rest
1551	coffe_high_poll_rest
1552	other_landuse
1553	coffe_low_poll
1554	other_landuse
1555	forest
1556	other_landuse
1557	other_landuse
1558	coffe_mid_poll_rest
1559	coffe_high_poll_rest
1560	other_landuse
1561	coffe_low_poll
1562	other_landuse
1563	other_landuse
1564	forest
1565	coffe_low_poll
1566	coffe_low_poll
1567	coffe_high_poll
1568	other_landuse
1569	coffe_mid_poll
1570	coffe_high_poll_rest
1571	other_landuse
1572	coffe_high_poll_rest
1573	other_landuse
1574	restored
1575	coffe_high_poll_rest
1576	other_landuse
1577	coffe_mid_poll_rest
1578	coffe_high_poll_rest
1579	coffe_high_poll_rest
1580	coffe_mid_poll
1581	coffe_low_poll
1582	coffe_high_poll_rest
1583	forest
1584	restored
1585	coffe_high_poll_rest
1586	coffe_high_poll
1587	other_landuse
1588	coffe_low_poll
1589	other_landuse
1590	coffe_high_poll
1591	coffe_mid_poll_rest
1592	coffe_low_poll
1593	coffe_mid_poll
1594	coffe_mid_poll
1595	coffe_high_poll_rest
1596	coffe_high_poll_rest
1597	coffe_low_poll
1598	other_landuse
1599	forest
1600	coffe_low_poll
1601	coffe_high_poll
1602	other_landuse
1603	coffe_mid_poll_rest
1604	other_landuse
1605	coffe_high_poll_rest
1606	coffe_low_poll
1607	other_landuse
1608	forest
1609	coffe_low_poll
1610	other_landuse
1611	other_landuse
1612	other_landuse
1613	coffe_low_poll
1614	restored
1615	coffe_mid_poll
1616	coffe_mid_poll
1617	coffe_low_poll
1618	coffe_low_poll
1619	coffe_mid_poll
1620	other_landuse
1621	other_landuse
1622	coffe_high_poll
1623	other_landuse
1624	other_landuse
1625	coffe_high_poll
1626	other_landuse
1627	restored
1628	other_landuse
1629	coffe_mid_poll
1630	coffe_low_poll
1631	other_landuse
1632	coffe_high_poll_rest
1633	coffe_mid_poll
1634	coffe_high_poll
1635	forest
1636	forest
1637	coffe_low_poll
1638	other_landuse
1639	other_landuse
1640	coffe_low_poll
1641	other_landuse
1642	coffe_low_poll
1643	coffe_high_poll
1644	coffe_low_poll
1645	other_landuse
1646	coffe_low_poll
1647	coffe_low_poll
1648	coffe_mid_poll
1649	coffe_low_poll
1650	coffe_high_poll
1651	other_landuse
1652	coffe_low_poll
1653	forest
1654	other_landuse
1655	other_landuse
1656	other_landuse
1657	coffe_low_poll
1658	coffe_mid_poll
1659	other_landuse
1660	coffe_high_poll
1661	coffe_low_poll
1662	coffe_low_poll
1663	restored
1664	other_landuse
1665	coffe_low_poll
1666	coffe_low_poll
1667	coffe_mid_poll
1668	coffe_low_poll
1669	other_landuse
1670	other_landuse
1671	coffe_mid_poll
1672	forest
1673	coffe_high_poll
1674	forest
1675	coffe_high_poll_rest
1676	forest
1677	coffe_mid_poll
1678	other_landuse
1679	coffe_mid_poll
1680	coffe_low_poll
1681	other_landuse
1682	other_landuse
1683	other_landuse
1684	coffe_high_poll_rest
1685	forest
1686	coffe_high_poll
1687	forest
1688	forest
1689	coffe_low_poll
1690	coffe_high_poll_rest
1691	other_landuse
1692	other_landuse
1693	coffe_high_poll
1694	coffe_high_poll
1695	coffe_low_poll
1696	coffe_low_poll
1697	forest
1698	forest
1699	other_landuse
1700	forest
1701	coffe_high_poll_rest
1702	restored
1703	other_landuse
1704	coffe_high_poll_rest
1705	coffe_mid_poll
1706	coffe_high_poll_rest
1707	other_landuse
1708	coffe_mid_poll
1709	other_landuse
1710	coffe_mid_poll
1711	coffe_mid_poll_rest
1712	restored
1713	coffe_high_poll
1714	other_landuse
1715	coffe_mid_poll
1716	coffe_low_poll
1717	coffe_high_poll_rest
1718	coffe_high_poll
1719	other_landuse
1720	other_landuse
1721	coffe_high_poll
1722	coffe_mid_poll
1723	coffe_mid_poll
1724	coffe_low_poll
1725	coffe_high_poll_rest
1726	coffe_mid_poll
1727	other_landuse
1728	coffe_mid_poll
1729	coffe_mid_poll_rest
1730	coffe_low_poll
1731	coffe_low_poll
1732	coffe_low_poll
1733	other_landuse
1734	coffe_high_poll
1735	forest
1736	coffe_mid_poll_rest
1737	coffe_low_poll
1738	coffe_low_poll
1739	other_landuse
1740	forest
1741	coffe_high_poll_rest
1742	coffe_low_poll
1743	coffe_low_poll
1744	coffe_mid_poll
1745	forest
1746	coffe_low_poll
1747	coffe_low_poll
1748	coffe_low_poll
1749	coffe_high_poll_rest
1750	coffe_low_poll
1751	other_landuse
1752	coffe_mid_poll
1753	coffe_high_poll_rest
1754	coffe_mid_poll
1755	coffe_high_poll_rest
1756	coffe_low_poll
1757	coffe_mid_poll
1758	coffe_high_poll_rest
1759	coffe_low_poll
1760	forest
1761	forest
1762	forest
1763	other_landuse
1764	restored
1765	coffe_high_poll
1766	other_landuse
1767	coffe_mid_poll
1768	coffe_low_poll
1769	coffe_low_poll
1770	forest
1771	other_landuse
1772	other_landuse
1773	restored
1774	other_landuse
1775	other_landuse
1776	coffe_high_poll_rest
1777	coffe_high_poll_rest
1778	coffe_low_poll
1779	coffe_high_poll_rest
1780	coffe_low_poll
1781	coffe_low_poll
1782	coffe_low_poll
1783	coffe_low_poll
1784	coffe_low_poll
1785	restored
1786	coffe_high_poll
1787	coffe_mid_poll
1788	coffe_high_poll_rest
1789	forest
1790	forest
1791	other_landuse
1792	coffe_mid_poll
1793	coffe_low_poll
1794	coffe_high_poll
1795	coffe_high_poll_rest
1796	coffe_low_poll
1797	coffe_high_poll
1798	coffe_low_poll
1799	coffe_high_poll
1800	coffe_mid_poll
1801	forest
1802	coffe_low_poll
1803	coffe_mid_poll_rest
1804	coffe_high_poll
1805	coffe_high_poll_rest
1806	coffe_low_poll
1807	forest
1808	coffe_mid_poll
1809	forest
1810	other_landuse
1811	forest
1812	coffe_low_poll
1813	coffe_low_poll
1814	coffe_high_poll
1815	coffe_mid_poll_rest
1816	other_landuse
1817	coffe_high_poll
1818	coffe_low_poll
1819	other_landuse
1820	coffe_low_poll
1821	coffe_low_poll
1822	other_landuse
1823	coffe_low_poll
1824	coffe_mid_poll
1825	other_landuse
1826	coffe_mid_poll
1827	coffe_mid_poll_rest
1828	coffe_mid_poll
1829	other_landuse
1830	other_landuse
1831	other_landuse
1832	coffe_high_poll
1833	other_landuse
1834	other_landuse
1835	forest
1836	restored
1837	coffe_high_poll_rest
1838	coffe_high_poll_rest
1839	coffe_mid_poll_rest
1840	coffe_high_poll
1841	other_landuse
1842	coffe_low_poll
1843	coffe_mid_poll_rest
1844	coffe_low_poll
1845	coffe_mid_poll
1846	coffe_high_poll
1847	coffe_low_poll
1848	coffe_low_poll
1849	coffe_high_poll
1850	coffe_high_poll_rest
1851	restored
1852	restored
1853	coffe_low_poll
1854	coffe_high_poll_rest
1855	coffe_mid_poll_rest
1856	other_landuse
1857	forest
1858	forest
1859	forest
1860	other_landuse
1861	coffe_high_poll_rest
1862	coffe_mid_poll_rest
1863	coffe_low_poll
1864	coffe_high_poll_rest
1865	coffe_high_poll_rest
1866	coffe_high_poll_rest
1867	other_landuse
1868	other_landuse
1869	coffe_high_poll
1870	coffe_high_poll_rest
1871	other_landuse
1872	coffe_high_poll
1873	coffe_high_poll
1874	coffe_low_poll
1875	coffe_low_poll
1876	coffe_high_poll
1877	coffe_mid_poll
1878	coffe_low_poll
1879	coffe_high_poll
1880	coffe_mid_poll
1881	coffe_low_poll
1882	coffe_high_poll
1883	restored
1884	coffe_high_poll
1885	coffe_low_poll
1886	coffe_low_poll
1887	other_landuse
1888	coffe_high_poll_rest
1889	coffe_low_poll
1890	restored
1891	coffe_high_poll_rest
1892	coffe_high_poll
1893	forest
1894	coffe_low_poll
1895	coffe_high_poll
1896	coffe_high_poll
1897	restored
1898	coffe_mid_poll_rest
1899	other_landuse
1900	other_landuse
1901	coffe_mid_poll
1902	coffe_low_poll
1903	coffe_high_poll_rest
1904	coffe_low_poll
1905	forest
1906	other_landuse
1907	coffe_high_poll_rest
1908	other_landuse
1909	coffe_low_poll
1910	other_landuse
1911	coffe_low_poll
1912	forest
1913	coffe_low_poll
1914	coffe_mid_poll_rest
1915	other_landuse
1916	coffe_low_poll
1917	other_landuse
1918	other_landuse
1919	other_landuse
1920	forest
1921	coffe_high_poll_rest
1922	coffe_high_poll
1923	other_landuse
1924	forest
1925	coffe_mid_poll
1926	other_landuse
1927	coffe_high_poll_rest
1928	coffe_high_poll_rest
1929	forest
1930	coffe_mid_poll
1931	other_landuse
1932	coffe_high_poll_rest
1933	coffe_mid_poll_rest
1934	coffe_low_poll
1935	coffe_mid_poll
1936	coffe_high_poll_rest
1937	coffe_high_poll_rest
1938	coffe_low_poll
1939	restored
1940	coffe_low_poll
1941	coffe_low_poll
1942	coffe_low_poll
1943	forest
1944	coffe_high_poll_rest
1945	coffe_mid_poll
1946	coffe_low_poll
1947	forest
1948	coffe_high_poll
1949	coffe_high_poll
1950	coffe_low_poll
1951	coffe_high_poll
1952	forest
1953	other_landuse
1954	other_landuse
1955	coffe_low_poll
1956	other_landuse
1957	restored
1958	coffe_high_poll
1959	forest
1960	coffe_high_poll
1961	other_landuse
1962	coffe_mid_poll
1963	other_landuse
1964	other_landuse
1965	coffe_high_poll_rest
1966	coffe_low_poll
1967	coffe_low_poll
1968	coffe_high_poll
1969	forest
1970	other_landuse
1971	other_landuse
1972	coffe_low_poll
1973	restored
1974	coffe_high_poll
1975	coffe_mid_poll
1976	forest
1977	other_landuse
1978	other_landuse
1979	coffe_high_poll
1980	coffe_mid_poll
1981	forest
1982	coffe_high_poll_rest
1983	forest
1984	coffe_low_poll
1985	other_landuse
1986	coffe_low_poll
1987	coffe_high_poll_rest
1988	coffe_high_poll_rest
1989	coffe_low_poll
1990	coffe_low_poll
1991	forest
1992	coffe_high_poll_rest
1993	coffe_high_poll_rest
1994	coffe_high_poll_rest
1995	restored
1996	coffe_low_poll
1997	other_landuse
1998	coffe_low_poll
1999	coffe_high_poll_rest
[truncated: 60,249 more rows]

## Sheet: Data_Fig_2_only_resto_balanced
Grid	Shape_Area	Zonesresto_c_lambda0_068_timestep8
1	1600	coffe_low_poll
2	1600	coffe_low_poll
3	1600	forest
4	1600	restored
5	1600	coffe_low_poll
6	1600	coffe_low_poll
7	1600	restored
8	1600	forest
9	1600	coffe_high_poll_rest
10	1600	coffe_low_poll
11	1600	other_landuse
12	1600	restored
13	1600	restored
14	1600	coffe_high_poll_rest
15	1600	forest
16	1600	restored
17	1600	forest
18	1600	restored
19	1600	forest
20	1600	restored
21	1600	coffe_mid_poll_rest
22	1600	restored
23	1600	restored
24	1600	forest
25	1600	coffe_high_poll_rest
26	1600	restored
27	1600	coffe_low_poll
28	1600	coffe_low_poll
29	1600	other_landuse
30	1600	forest
31	1600	forest
32	1600	restored
33	1600	coffe_high_poll
34	1600	forest
35	1600	restored
36	1600	forest
37	1600	restored
38	1600	coffe_low_poll
39	1600	forest
40	1600	other_landuse
41	1600	forest
42	1600	restored
43	1600	forest
44	1600	forest
45	1600	forest
46	1600	restored
47	1600	forest
48	1600	coffe_low_poll
49	1600	coffe_high_poll_rest
50	1600	other_landuse
51	1600	restored
52	1600	restored
53	1600	other_landuse
54	1600	forest
55	1600	coffe_high_poll_rest
56	1600	other_landuse
57	1600	coffe_low_poll
58	1600	other_landuse
59	1600	restored
60	1600	other_landuse
61	1600	forest
62	1600	coffe_high_poll_rest
63	1600	coffe_high_poll_rest
64	1600	forest
65	1600	other_landuse
66	1600	forest
67	1600	coffe_high_poll_rest
68	1600	forest
69	1600	restored
70	1600	other_landuse
71	1600	coffe_low_poll
72	1600	restored
73	1600	forest
74	1600	coffe_low_poll
75	1600	coffe_low_poll
76	1600	forest
77	1600	forest
78	1600	coffe_low_poll
79	1600	forest
80	1600	forest
81	1600	other_landuse
82	1600	coffe_mid_poll
83	1600	restored
84	1600	other_landuse
85	1600	other_landuse
86	1600	restored
87	1600	other_landuse
88	1600	other_landuse
89	1600	forest
90	1600	forest
91	1600	restored
92	1600	forest
93	1600	coffe_low_poll
94	1600	coffe_low_poll
95	1600	other_landuse
96	1600	restored
97	1600	coffe_mid_poll_rest
98	1600	restored
99	1600	coffe_high_poll_rest
100	1600	forest
101	1600	other_landuse
102	1600	coffe_high_poll
103	1600	forest
104	1600	other_landuse
105	1600	restored
106	1600	restored
107	1600	coffe_high_poll_rest
108	1600	other_landuse
109	1600	other_landuse
110	1600	forest
111	1600	coffe_mid_poll
112	1600	other_landuse
113	1600	forest
114	1600	restored
115	1600	forest
116	1600	forest
117	1600	coffe_high_poll_rest
118	1600	forest
119	1600	coffe_high_poll_rest
120	1600	coffe_high_poll_rest
121	1600	forest
122	1600	restored
123	1600	coffe_low_poll
124	1600	other_landuse
125	1600	coffe_high_poll_rest
126	1600	restored
127	1600	other_landuse
128	1600	restored
129	1600	coffe_high_poll_rest
130	1600	restored
131	1600	forest
132	1600	forest
133	1600	other_landuse
134	1600	coffe_mid_poll_rest
135	1600	coffe_high_poll_rest
136	1600	other_landuse
137	1600	forest
138	1600	other_landuse
139	1600	forest
140	1600	forest
141	1600	coffe_low_poll
142	798.448	coffe_low_poll
143	1600	coffe_low_poll
144	1600	forest
145	1600	other_landuse
146	1600	other_landuse
147	1600	forest
148	1600	forest
149	1600	restored
150	1600	forest
151	1600	restored
152	1600	forest
153	1600	forest
154	1600	restored
155	1600	restored
156	1600	forest
157	1600	forest
158	774.442	forest
159	1600	coffe_low_poll
160	1600	coffe_low_poll
161	1600	restored
162	1600	forest
163	1600	restored
164	1600	coffe_low_poll
165	1600	forest
166	1600	restored
167	1600	other_landuse
168	1600	other_landuse
169	1600	forest
170	1600	forest
171	1600	forest
172	1600	coffe_low_poll
173	1600	forest
174	1600	restored
175	1600	restored
176	1600	coffe_low_poll
177	1600	forest
178	1600	coffe_mid_poll_rest
179	1600	forest
180	1600	forest
181	1600	other_landuse
182	1600	other_landuse
183	1600	restored
184	1600	coffe_low_poll
185	1600	restored
186	1600	other_landuse
187	1600	forest
188	1600	other_landuse
189	1600	coffe_high_poll_rest
190	1600	coffe_high_poll_rest
191	1600	coffe_low_poll
192	1600	forest
193	1600	other_landuse
194	1600	restored
195	1600	forest
196	1600	other_landuse
197	1600	coffe_low_poll
198	1600	coffe_low_poll
199	1600	restored
200	1419.04	coffe_high_poll_rest
201	1600	coffe_low_poll
202	1600	coffe_low_poll
203	1600	coffe_high_poll_rest
204	1600	forest
205	1600	coffe_low_poll
206	1600	other_landuse
207	1600	forest
208	1600	other_landuse
209	1600	forest
210	1600	restored
211	1600	forest
212	1600	restored
213	1600	forest
214	1600	restored
215	1600	forest
216	1600	forest
217	1600	other_landuse
218	1600	forest
219	1600	restored
220	1600	forest
221	1600	forest
222	1600	other_landuse
223	1600	forest
224	1600	forest
225	1600	forest
226	1600	coffe_low_poll
227	1600	forest
228	1600	forest
229	1600	other_landuse
230	1600	coffe_high_poll_rest
231	1600	restored
232	1600	coffe_low_poll
233	1600	other_landuse
234	1600	coffe_high_poll_rest
235	1600	forest
236	1600	forest
237	1600	coffe_low_poll
238	1600	other_landuse
239	1600	restored
240	1600	restored
241	1600	restored
242	1600	other_landuse
243	1600	other_landuse
244	1600	coffe_high_poll_rest
245	1600	other_landuse
246	1600	forest
247	1600	forest
248	1600	coffe_high_poll_rest
249	1600	forest
250	1600	other_landuse
251	1600	coffe_low_poll
252	1600	forest
253	1600	forest
254	1600	other_landuse
255	1600	other_landuse
256	1600	coffe_high_poll
257	1600	restored
258	1600	other_landuse
259	1600	other_landuse
260	1600	forest
261	1600	forest
262	1600	coffe_high_poll_rest
263	1600	forest
264	1600	forest
265	1600	forest
266	1600	forest
267	1600	forest
268	1600	restored
269	1600	coffe_low_poll
270	1600	forest
271	1600	coffe_high_poll_rest
272	1600	restored
273	1600	restored
274	1600	coffe_high_poll_rest
275	1600	forest
276	1600	other_landuse
277	1600	forest
278	1600	other_landuse
279	1600	forest
280	1600	restored
281	1600	restored
282	1600	other_landuse
283	1600	forest
284	1600	forest
285	1600	forest
286	1600	restored
287	1600	restored
288	1600	forest
289	1600	other_landuse
290	1600	restored
291	1600	restored
292	1600	forest
293	1600	other_landuse
294	1600	forest
295	1600	restored
296	1600	other_landuse
297	1600	coffe_high_poll_rest
298	1600	restored
299	1600	forest
300	1600	coffe_high_poll_rest
301	1600	coffe_low_poll
302	1600	other_landuse
303	1600	coffe_high_poll_rest
304	1600	coffe_high_poll_rest
305	1600	coffe_high_poll_rest
306	1600	coffe_low_poll
307	1600	coffe_high_poll_rest
308	1600	other_landuse
309	1600	restored
310	1600	forest
311	1600	coffe_high_poll_rest
312	1600	restored
313	1600	restored
314	1600	forest
315	1600	other_landuse
316	1600	restored
317	1600	restored
318	1600	other_landuse
319	1600	restored
320	1600	restored
321	1600	coffe_high_poll
322	1600	restored
323	1600	restored
324	1600	coffe_high_poll_rest
325	1600	forest
326	1600	other_landuse
327	1600	forest
328	1600	coffe_high_poll_rest
329	1600	other_landuse
330	1600	forest
331	1600	forest
332	1600	coffe_high_poll_rest
333	1600	other_landuse
334	1600	restored
335	1600	restored
336	1600	coffe_low_poll
337	1600	coffe_high_poll_rest
338	1600	coffe_low_poll
339	1600	other_landuse
340	1600	forest
341	1600	coffe_low_poll
342	1600	restored
343	1600	restored
344	1600	forest
345	1600	forest
346	1600	restored
347	1600	forest
348	1600	restored
349	1600	coffe_low_poll
350	1600	forest
351	1600	coffe_high_poll_rest
352	1600	coffe_low_poll
353	1600	forest
354	1600	coffe_high_poll_rest
355	1600	coffe_high_poll_rest
356	1600	restored
357	1600	restored
358	1600	other_landuse
359	1600	forest
360	1600	restored
361	1600	other_landuse
362	1600	forest
363	1600	other_landuse
364	1600	coffe_high_poll_rest
365	1600	coffe_low_poll
366	1600	forest
367	1600	restored
368	1600	restored
369	1600	forest
370	1600	restored
371	1600	coffe_low_poll
372	1600	coffe_high_poll_rest
373	1600	coffe_low_poll
374	1600	other_landuse
375	1600	forest
376	1600	other_landuse
377	1600	restored
378	1600	other_landuse
379	1600	restored
380	1600	forest
381	1600	coffe_high_poll_rest
382	1600	forest
383	1600	restored
384	1600	coffe_high_poll_rest
385	1600	restored
386	1600	forest
387	1600	restored
388	1600	other_landuse
389	1600	other_landuse
390	1600	other_landuse
391	1600	coffe_low_poll
392	1600	coffe_high_poll_rest
393	1600	forest
394	1600	coffe_high_poll_rest
395	1600	coffe_low_poll
396	1600	restored
397	1600	forest
398	1600	forest
399	1600	forest
400	1600	restored
401	1600	forest
402	1600	coffe_low_poll
403	1600	other_landuse
404	1600	restored
405	1600	forest
406	1600	forest
407	1600	other_landuse
408	1600	forest
409	1600	coffe_low_poll
410	1600	coffe_high_poll_rest
411	1600	other_landuse
412	1600	forest
413	1600	forest
414	1600	coffe_high_poll_rest
415	1600	restored
416	1600	restored
417	1600	restored
418	1600	coffe_high_poll_rest
419	1600	restored
420	1600	coffe_low_poll_rest
421	1600	other_landuse
422	1600	forest
423	1600	restored
424	1600	forest
425	1600	forest
426	1600	restored
427	1600	other_landuse
428	1600	restored
429	1600	coffe_high_poll_rest
430	1600	forest
431	1600	other_landuse
432	1600	other_landuse
433	1600	forest
434	1600	forest
435	1600	forest
436	1600	other_landuse
437	1600	forest
438	1600	other_landuse
439	1600	other_landuse
440	1600	coffe_high_poll_rest
441	1600	restored
442	1600	restored
443	1600	other_landuse
444	1600	coffe_high_poll_rest
445	1600	forest
446	1600	coffe_low_poll
447	1600	forest
448	1600	other_landuse
449	1600	restored
450	1600	forest
451	1600	restored
452	1600	forest
453	1600	restored
454	1600	other_landuse
455	1600	forest
456	1600	other_landuse
457	1600	restored
458	1600	other_landuse
459	1600	restored
460	1600	coffe_low_poll
461	1600	forest
462	1600	restored
463	1600	coffe_high_poll_rest
464	1600	other_landuse
465	1600	forest
466	1600	coffe_high_poll_rest
467	1600	coffe_high_poll_rest
468	1600	coffe_low_poll
469	1600	restored
470	1600	coffe_high_poll_rest
471	1600	coffe_low_poll
472	1600	other_landuse
473	1600	coffe_high_poll_rest
474	1600	other_landuse
475	1600	restored
476	1600	forest
477	1600	forest
478	1600	other_landuse
479	1600	coffe_mid_poll_rest
480	1600	other_landuse
481	1600	other_landuse
482	1600	other_landuse
483	1600	forest
484	1600	forest
485	1600	coffe_high_poll_rest
486	1600	other_landuse
487	1600	coffe_low_poll
488	1600	forest
489	1600	coffe_high_poll_rest
490	1600	coffe_low_poll
491	1600	other_landuse
492	1600	coffe_high_poll_rest
493	1600	restored
494	1600	forest
495	1600	coffe_high_poll_rest
496	1600	forest
497	1600	forest
498	1600	coffe_high_poll_rest
499	1600	restored
500	1600	forest
501	1600	other_landuse
502	1600	forest
503	1600	other_landuse
504	1600	other_landuse
505	1600	restored
506	1600	coffe_low_poll
507	1600	forest
508	1600	coffe_high_poll_rest
509	1600	restored
510	1600	other_landuse
511	1600	restored
512	1600	other_landuse
513	1600	forest
514	1600	other_landuse
515	1600	coffe_high_poll_rest
516	1600	restored
517	1600	other_landuse
518	1600	forest
519	1600	restored
520	1600	restored
521	1600	restored
522	1600	restored
523	1600	forest
524	1600	other_landuse
525	1600	coffe_high_poll_rest
526	1600	restored
527	1600	forest
528	1600	forest
529	1600	restored
530	1600	restored
531	1600	restored
532	1600	restored
533	1600	other_landuse
534	1600	forest
535	1600	coffe_low_poll
536	1600	other_landuse
537	1600	coffe_low_poll
538	1600	restored
539	1600	coffe_low_poll
540	1600	coffe_low_poll_rest
541	1600	forest
542	1600	coffe_high_poll_rest
543	1600	forest
544	1600	coffe_high_poll_rest
545	1600	other_landuse
546	1600	other_landuse
547	1600	coffe_high_poll_rest
548	1600	coffe_low_poll
549	1600	restored
550	1600	other_landuse
551	1600	restored
552	1600	restored
553	1600	forest
554	1600	restored
555	1600	restored
556	1600	forest
557	1600	forest
558	1600	restored
559	1600	other_landuse
560	1600	coffe_low_poll
561	1600	coffe_low_poll
562	1600	restored
563	1600	coffe_low_poll
564	1600	restored
565	1600	forest
566	1600	coffe_high_poll_rest
567	1600	other_landuse
568	1600	restored
569	1600	other_landuse
570	1600	forest
571	1600	restored
572	1600	forest
573	1600	other_landuse
574	1600	forest
575	1600	restored
576	1600	coffe_low_poll
577	1600	forest
578	1600	restored
579	1600	coffe_low_poll
580	1600	forest
581	1600	coffe_high_poll
582	1600	restored
583	1600	forest
584	1600	coffe_high_poll_rest
585	1600	coffe_low_poll
586	1600	restored
587	1600	restored
588	1600	coffe_high_poll_rest
589	1600	restored
590	1600	restored
591	1600	other_landuse
592	1600	coffe_high_poll_rest
593	1600	other_landuse
594	1600	forest
595	1600	restored
596	1600	other_landuse
597	1600	restored
598	1600	coffe_low_poll
599	1600	other_landuse
600	1600	forest
601	1600	forest
602	1600	restored
603	1600	forest
604	1600	other_landuse
605	1600	forest
606	776.6	forest
607	1600	forest
608	1600	forest
609	1600	restored
610	1600	forest
611	1600	other_landuse
612	1600	forest
613	1600	other_landuse
614	1600	forest
615	1600	forest
616	1600	restored
617	1600	other_landuse
618	1600	other_landuse
619	1600	other_landuse
620	1600	restored
621	1600	other_landuse
622	1600	forest
623	1600	restored
624	1600	restored
625	1600	coffe_low_poll
626	1600	forest
627	1600	forest
628	1600	other_landuse
629	1600	coffe_low_poll
630	1600	other_landuse
631	1600	forest
632	1600	coffe_low_poll
633	1600	coffe_high_poll_rest
634	1600	other_landuse
635	1600	coffe_low_poll
636	1600	other_landuse
637	1600	other_landuse
638	1600	forest
639	1600	forest
640	1600	coffe_high_poll_rest
641	1600	restored
642	1600	other_landuse
643	1600	other_landuse
644	1600	coffe_low_poll
645	1600	restored
646	1600	coffe_low_poll
647	1600	restored
648	1600	other_landuse
649	1600	other_landuse
650	1600	forest
651	1600	other_landuse
652	1600	coffe_low_poll
653	1600	forest
654	1600	coffe_low_poll
655	1600	forest
656	1600	restored
657	1600	other_landuse
658	1600	other_landuse
659	1600	other_landuse
660	1600	restored
661	1600	forest
662	1600	forest
663	1600	coffe_high_poll_rest
664	1600	forest
665	1600	coffe_high_poll_rest
666	1600	coffe_low_poll
667	1600	other_landuse
668	1600	other_landuse
669	1600	coffe_high_poll_rest
670	1600	forest
671	1600	forest
672	1600	forest
673	1600	coffe_low_poll
674	1600	coffe_low_poll
675	1600	forest
676	1600	forest
677	1600	coffe_low_poll_rest
678	1600	restored
679	1600	other_landuse
680	1600	other_landuse
681	1600	coffe_high_poll_rest
682	1600	restored
683	1600	coffe_low_poll
684	1600	other_landuse
685	1600	restored
686	1600	restored
687	1600	other_landuse
688	1600	restored
689	1600	coffe_low_poll
690	1600	coffe_high_poll
691	1600	coffe_low_poll
692	1600	forest
693	1600	restored
694	1600	forest
695	1600	coffe_high_poll_rest
696	799.634	forest
697	1600	other_landuse
698	1600	coffe_high_poll_rest
699	1600	coffe_low_poll
700	1600	forest
701	1600	restored
702	1600	other_landuse
703	1600	forest
704	1600	restored
705	1600	coffe_low_poll
706	1600	coffe_low_poll
707	1600	forest
708	1600	other_landuse
709	1600	forest
710	1600	restored
711	1419.32	coffe_high_poll_rest
712	1600	restored
713	1600	forest
714	1600	coffe_mid_poll_rest
715	1600	restored
716	1600	restored
717	1600	other_landuse
718	1600	other_landuse
719	1600	other_landuse
720	1600	coffe_low_poll
721	1600	other_landuse
722	1600	coffe_low_poll
723	1600	restored
724	1600	other_landuse
725	1600	restored
726	1600	forest
727	1600	other_landuse
728	1600	other_landuse
729	1600	forest
730	1600	restored
731	1600	restored
732	1600	forest
733	1600	forest
734	1600	coffe_low_poll
735	1600	forest
736	1600	restored
737	775.591	forest
738	1600	restored
739	1600	coffe_low_poll
740	1600	forest
741	1600	coffe_low_poll
742	1600	restored
743	1600	coffe_low_poll
744	1600	other_landuse
745	1600	other_landuse
746	1600	forest
747	1600	restored
748	1600	coffe_high_poll_rest
749	1600	forest
750	1600	coffe_high_poll_rest
751	1600	forest
752	1600	forest
753	1600	restored
754	1600	forest
755	1600	coffe_high_poll_rest
756	1419.02	coffe_high_poll_rest
757	1600	coffe_low_poll
758	1600	other_landuse
759	1600	other_landuse
760	1600	coffe_low_poll
761	1600	forest
762	1600	forest
763	1600	coffe_high_poll_rest
764	1600	coffe_low_poll
765	1600	restored
766	1600	restored
767	1600	coffe_mid_poll_rest
768	1600	coffe_high_poll_rest
769	1600	restored
770	774.794	forest
771	1600	other_landuse
772	1600	coffe_low_poll
773	1600	restored
774	1600	coffe_high_poll_rest
775	1600	restored
776	1600	forest
777	1600	coffe_high_poll_rest
778	774.348	forest
779	1600	restored
780	1600	coffe_high_poll_rest
781	1600	forest
782	1600	coffe_low_poll
783	1600	other_landuse
784	1600	forest
785	1600	restored
786	1600	restored
787	1600	coffe_low_poll
788	1600	forest
789	1600	forest
790	1600	forest
791	1600	restored
792	1600	forest
793	1419.23	coffe_high_poll_rest
794	1600	other_landuse
795	1600	other_landuse
796	1600	coffe_high_poll_rest
797	1600	forest
798	1600	coffe_high_poll_rest
799	1600	coffe_mid_poll_rest
800	1600	restored
801	1600	coffe_high_poll_rest
802	1600	restored
803	1600	other_landuse
804	1600	other_landuse
805	1600	coffe_high_poll_rest
806	1600	coffe_low_poll
807	1600	other_landuse
808	1600	coffe_low_poll
809	1600	forest
810	1600	restored
811	1600	coffe_high_poll_rest
812	1600	restored
813	1600	coffe_low_poll
814	1600	forest
815	1600	other_landuse
816	1600	coffe_high_poll_rest
817	1600	restored
818	1600	other_landuse
819	1600	forest
820	1600	restored
821	1600	forest
822	1600	coffe_high_poll_rest
823	1600	restored
824	1600	forest
825	1600	coffe_low_poll
826	1600	forest
827	1600	coffe_mid_poll
828	1600	forest
829	1600	forest
830	1600	other_landuse
831	1600	coffe_low_poll
832	1600	forest
833	1600	forest
834	1600	restored
835	1600	forest
836	1600	forest
837	1600	coffe_high_poll_rest
838	1600	coffe_low_poll
839	1600	other_landuse
840	1600	restored
841	1600	restored
842	797.641	other_landuse
843	1600	other_landuse
844	1600	forest
845	1600	forest
846	1600	coffe_low_poll
847	1600	restored
848	1600	coffe_mid_poll_rest
849	1600	other_landuse
850	1600	restored
851	1600	restored
852	1600	coffe_low_poll
853	1600	coffe_low_poll
854	1600	other_landuse
855	1600	other_landuse
856	1600	coffe_high_poll_rest
857	1600	other_landuse
858	1600	forest
859	1600	forest
860	1600	coffe_mid_poll_rest
861	1600	restored
862	1600	forest
863	1600	coffe_low_poll
864	1600	forest
865	1600	restored
866	1600	restored
867	1600	forest
868	1600	forest
869	1600	coffe_high_poll_rest
870	1600	coffe_high_poll_rest
871	1600	forest
872	1600	other_landuse
873	1600	restored
874	1600	coffe_low_poll
875	1600	other_landuse
876	1600	coffe_high_poll_rest
877	1600	forest
878	1600	restored
879	1600	restored
880	1600	coffe_low_poll
881	1600	forest
882	1600	restored
883	1600	forest
884	1600	forest
885	1600	forest
886	1600	coffe_high_poll_rest
887	1600	other_landuse
888	1600	coffe_low_poll
889	1600	coffe_low_poll
890	1600	forest
891	1600	coffe_low_poll
892	1600	forest
893	1600	restored
894	1600	forest
895	1600	restored
896	1600	coffe_high_poll_rest
897	1600	other_landuse
898	1600	forest
899	1600	restored
900	1600	coffe_high_poll
901	1600	coffe_high_poll_rest
902	1600	forest
903	1600	forest
904	1600	coffe_high_poll_rest
905	1600	forest
906	1600	coffe_low_poll
907	1600	forest
908	1600	forest
909	1600	forest
910	1600	coffe_high_poll_rest
911	1600	restored
912	1600	coffe_low_poll
913	1600	restored
914	1600	other_landuse
915	1600	coffe_low_poll
916	1600	forest
917	1600	restored
918	1600	restored
919	1600	other_landuse
920	1600	forest
921	1600	restored
922	1600	forest
923	1600	coffe_low_poll
924	1600	forest
925	1600	forest
926	1600	restored
927	1600	coffe_low_poll
928	1600	forest
929	1600	coffe_low_poll
930	1600	other_landuse
931	1600	forest
932	1600	forest
933	1600	restored
934	1600	restored
935	1600	restored
936	1600	coffe_mid_poll_rest
937	1600	restored
938	1600	forest
939	1600	forest
940	1600	coffe_low_poll
941	1600	coffe_low_poll
942	1600	forest
943	1600	coffe_high_poll_rest
944	1600	coffe_low_poll
945	1600	forest
946	1600	coffe_low_poll
947	1600	other_landuse
948	1600	restored
949	1600	forest
950	1600	coffe_high_poll_rest
951	1600	forest
952	1600	coffe_high_poll
953	1600	coffe_high_poll_rest
954	1600	forest
955	1600	coffe_low_poll
956	1600	forest
957	1600	other_landuse
958	1600	forest
959	1600	forest
960	1600	other_landuse
961	1600	forest
962	1600	forest
963	1600	other_landuse
964	1600	restored
965	1600	forest
966	1600	forest
967	1600	coffe_low_poll
968	1600	forest
969	1600	forest
970	1600	forest
971	1600	coffe_low_poll
972	1600	forest
973	1600	coffe_low_poll
974	1600	forest
975	1600	coffe_low_poll
976	1600	forest
977	1600	restored
978	1600	forest
979	1600	coffe_low_poll
980	1600	other_landuse
981	1600	coffe_low_poll
982	1600	coffe_high_poll_rest
983	1600	forest
984	1600	forest
985	1600	forest
986	1600	forest
987	1600	coffe_low_poll
988	1600	coffe_high_poll_rest
989	1600	forest
990	1600	other_landuse
991	1600	restored
992	1600	forest
993	1600	forest
994	1600	forest
995	1600	coffe_low_poll
996	1600	restored
997	1600	coffe_low_poll
998	1600	other_landuse
999	1600	coffe_low_poll
1000	1600	forest
1001	1600	forest
1002	1600	coffe_high_poll_rest
1003	1600	forest
1004	1600	coffe_high_poll_rest
1005	1600	coffe_low_poll
1006	1600	coffe_low_poll
1007	1600	forest
1008	1600	coffe_low_poll
1009	1600	coffe_low_poll
1010	1600	other_landuse
1011	1600	restored
1012	1600	forest
1013	1600	coffe_low_poll
1014	1600	forest
1015	1600	other_landuse
1016	1600	forest
1017	1600	forest
1018	1600	restored
1019	1600	restored
1020	1600	coffe_low_poll
1021	1600	forest
1022	1600	forest
1023	1600	other_landuse
1024	1600	coffe_high_poll_rest
1025	1600	coffe_high_poll_rest
1026	1600	coffe_low_poll
1027	1600	restored
1028	1600	restored
1029	1600	coffe_high_poll_rest
1030	1600	forest
1031	1600	other_landuse
1032	1600	coffe_high_poll_rest
1033	1600	forest
1034	1600	other_landuse
1035	1600	forest
1036	1600	coffe_high_poll_rest
1037	1600	coffe_high_poll_rest
1038	1600	coffe_low_poll
1039	1600	forest
1040	1600	forest
1041	1600	coffe_high_poll_rest
1042	1600	coffe_high_poll_rest
1043	1600	forest
1044	1600	coffe_low_poll
1045	1600	other_landuse
1046	1600	coffe_high_poll_rest
1047	1600	restored
1048	1600	other_landuse
1049	1600	other_landuse
1050	1600	other_landuse
1051	1600	forest
1052	1600	other_landuse
1053	1600	forest
1054	1600	forest
1055	1600	coffe_high_poll_rest
1056	1600	coffe_low_poll
1057	1600	forest
1058	1600	forest
1059	1600	coffe_high_poll_rest
1060	1600	forest
1061	1600	other_landuse
1062	1600	coffe_low_poll
1063	1600	restored
1064	1600	coffe_high_poll_rest
1065	1600	forest
1066	1600	forest
1067	1600	restored
1068	1600	restored
1069	1600	other_landuse
1070	1600	other_landuse
1071	1600	coffe_low_poll
1072	1600	coffe_high_poll_rest
1073	1600	coffe_low_poll
1074	1600	other_landuse
1075	1600	forest
1076	1600	forest
1077	1600	other_landuse
1078	1600	restored
1079	1600	coffe_high_poll_rest
1080	1600	coffe_low_poll
1081	1600	forest
1082	1600	other_landuse
1083	1600	other_landuse
1084	1600	other_landuse
1085	1600	other_landuse
1086	1600	forest
1087	1600	restored
1088	1600	coffe_low_poll
1089	1600	other_landuse
1090	1600	other_landuse
1091	1600	coffe_high_poll_rest
1092	1600	restored
1093	1600	forest
1094	1600	other_landuse
1095	1600	forest
1096	1600	other_landuse
1097	1600	forest
1098	1600	restored
1099	1600	coffe_low_poll
1100	1600	forest
1101	1600	coffe_high_poll_rest
1102	1600	other_landuse
1103	1600	other_landuse
1104	1600	coffe_low_poll
1105	1600	other_landuse
1106	1600	forest
1107	1600	coffe_low_poll_rest
1108	1600	other_landuse
1109	1600	coffe_low_poll
1110	1600	other_landuse
1111	1600	coffe_high_poll_rest
1112	1600	other_landuse
1113	1600	forest
1114	1600	restored
1115	1600	other_landuse
1116	1600	coffe_high_poll_rest
1117	1600	other_landuse
1118	1600	restored
1119	1600	coffe_low_poll
1120	1600	other_landuse
1121	1600	restored
1122	1600	coffe_low_poll
1123	1600	forest
1124	1600	other_landuse
1125	1600	forest
1126	1600	restored
1127	1600	other_landuse
1128	1600	other_landuse
1129	1600	forest
1130	772.893	coffe_high_poll_rest
1131	1600	coffe_low_poll
1132	1600	forest
1133	1600	coffe_high_poll_rest
1134	1600	coffe_high_poll_rest
1135	1600	forest
1136	1600	other_landuse
1137	1600	forest
1138	1600	forest
1139	1600	other_landuse
1140	1600	other_landuse
1141	1600	coffe_low_poll
1142	1600	other_landuse
1143	1600	restored
1144	1600	restored
1145	1600	coffe_high_poll_rest
1146	1600	restored
1147	1600	restored
1148	1600	other_landuse
1149	1600	other_landuse
1150	1600	other_landuse
1151	1600	forest
1152	1600	other_landuse
1153	1600	restored
1154	1600	forest
1155	1600	forest
1156	1600	forest
1157	1600	other_landuse
1158	1600	restored
1159	1600	other_landuse
1160	1600	coffe_low_poll
1161	1600	coffe_high_poll_rest
1162	1600	coffe_high_poll_rest
1163	1600	forest
1164	1423.52	coffe_high_poll_rest
1165	1600	restored
1166	1600	other_landuse
1167	1600	other_landuse
1168	1600	restored
1169	1600	restored
1170	1600	coffe_low_poll
1171	1600	coffe_low_poll
1172	1600	other_landuse
1173	1600	other_landuse
1174	1600	other_landuse
1175	1600	forest
1176	1600	other_landuse
1177	1600	forest
1178	1600	forest
1179	1600	forest
1180	1600	forest
1181	1600	forest
1182	1600	restored
1183	1600	forest
1184	1600	restored
1185	1600	forest
1186	1600	coffe_high_poll_rest
1187	1600	forest
1188	1600	coffe_low_poll_rest
1189	1600	forest
1190	1600	forest
1191	1600	other_landuse
1192	1600	coffe_high_poll_rest
1193	1600	other_landuse
1194	1600	restored
1195	1600	other_landuse
1196	1600	forest
1197	1600	restored
1198	1600	coffe_low_poll
1199	1600	forest
1200	1600	coffe_high_poll_rest
1201	1600	coffe_high_poll_rest
1202	1600	forest
1203	1600	coffe_high_poll_rest
1204	1600	forest
1205	1600	forest
1206	1600	restored
1207	1600	coffe_high_poll_rest
1208	1600	restored
1209	1600	restored
1210	1600	forest
1211	1600	coffe_low_poll
1212	1600	other_landuse
1213	1600	restored
1214	1600	other_landuse
1215	1600	coffe_high_poll_rest
1216	1600	coffe_low_poll
1217	1600	restored
1218	1600	forest
1219	1600	coffe_high_poll_rest
1220	1600	restored
1221	1600	coffe_high_poll_rest
1222	1600	forest
1223	1600	restored
1224	1600	coffe_low_poll
1225	1600	forest
1226	1600	restored
1227	1600	forest
1228	1600	forest
1229	1600	other_landuse
1230	1600	other_landuse
1231	1600	coffe_high_poll_rest
1232	1600	coffe_low_poll
1233	1600	other_landuse
1234	1600	forest
1235	1600	coffe_low_poll
1236	1600	restored
1237	1600	forest
1238	1600	coffe_mid_poll_rest
1239	1600	coffe_high_poll_rest
1240	1600	restored
1241	1600	forest
1242	1600	coffe_high_poll_rest
1243	1600	restored
1244	1600	restored
1245	1600	forest
1246	1600	restored
1247	1600	coffe_high_poll_rest
1248	1600	forest
1249	1600	coffe_high_poll_rest
1250	1600	coffe_low_poll
1251	1600	coffe_high_poll_rest
1252	1600	forest
1253	1600	other_landuse
1254	1600	restored
1255	1600	coffe_low_poll_rest
1256	1600	forest
1257	1600	restored
1258	1600	other_landuse
1259	1600	coffe_high_poll_rest
1260	1600	restored
1261	1600	coffe_low_poll
1262	1600	coffe_low_poll
1263	1600	restored
1264	1600	other_landuse
1265	1600	forest
1266	1600	forest
1267	1600	restored
1268	1600	coffe_mid_poll_rest
1269	1600	forest
1270	1600	other_landuse
1271	1600	forest
1272	1600	coffe_high_poll_rest
1273	1600	forest
1274	1600	forest
1275	1600	forest
1276	1600	other_landuse
1277	1600	coffe_high_poll_rest
1278	1600	coffe_high_poll_rest
1279	1600	restored
1280	1600	other_landuse
1281	1600	other_landuse
1282	1600	forest
1283	1600	coffe_high_poll_rest
1284	1600	forest
1285	1600	restored
1286	1600	coffe_low_poll
1287	1600	forest
1288	1600	forest
1289	1600	coffe_low_poll
1290	1600	restored
1291	1600	forest
1292	1600	other_landuse
1293	774.465	forest
1294	1600	other_landuse
1295	1600	restored
1296	1600	other_landuse
1297	1600	restored
1298	1600	forest
1299	1600	other_landuse
1300	1600	other_landuse
1301	1600	forest
1302	1600	coffe_high_poll_rest
1303	1600	coffe_low_poll
1304	1600	forest
1305	1600	restored
1306	1600	restored
1307	1600	restored
1308	1600	restored
1309	1600	forest
1310	1600	forest
1311	1600	other_landuse
1312	1600	restored
1313	1600	coffe_high_poll_rest
1314	1600	forest
1315	1600	forest
1316	1600	other_landuse
1317	1600	other_landuse
1318	1600	forest
1319	1600	coffe_low_poll
1320	1600	coffe_high_poll_rest
1321	1600	other_landuse
1322	1600	other_landuse
1323	1600	other_landuse
1324	1600	forest
1325	1600	forest
1326	1600	forest
1327	1600	other_landuse
1328	1600	other_landuse
1329	1600	restored
1330	1600	forest
1331	1600	restored
1332	1600	restored
1333	1600	other_landuse
1334	1600	forest
1335	1600	other_landuse
1336	1600	forest
1337	1600	coffe_low_poll
1338	1600	forest
1339	1600	restored
1340	1600	restored
1341	1600	forest
1342	1600	restored
1343	1600	forest
1344	775.263	forest
1345	1600	coffe_low_poll
1346	1600	forest
1347	1600	forest
1348	1600	forest
1349	1600	coffe_low_poll
1350	1600	other_landuse
1351	1600	forest
1352	1600	coffe_high_poll_rest
1353	1600	other_landuse
1354	1600	other_landuse
1355	1600	other_landuse
1356	1600	restored
1357	1600	other_landuse
1358	1600	restored
1359	1600	restored
1360	1600	restored
1361	1600	forest
1362	1600	forest
1363	1600	forest
1364	1600	coffe_mid_poll_rest
1365	1600	restored
1366	1600	coffe_low_poll
1367	1600	coffe_high_poll_rest
1368	1600	forest
1369	1600	restored
1370	1600	restored
1371	1600	forest
1372	1600	restored
1373	1600	forest
1374	1600	forest
1375	1600	restored
1376	1600	forest
1377	1600	coffe_low_poll
1378	1600	restored
1379	1600	restored
1380	1600	forest
1381	1600	forest
1382	1600	forest
1383	1600	other_landuse
1384	1600	other_landuse
1385	1600	forest
1386	1600	forest
1387	1600	coffe_high_poll_rest
1388	1600	restored
1389	1600	restored
1390	1600	coffe_high_poll_rest
1391	1600	other_landuse
1392	1600	other_landuse
1393	1600	forest
1394	1600	other_landuse
1395	1600	restored
1396	1600	other_landuse
1397	1600	other_landuse
1398	1600	other_landuse
1399	1600	forest
1400	1600	coffe_high_poll_rest
1401	1600	other_landuse
1402	1600	other_landuse
1403	1600	other_landuse
1404	1600	other_landuse
1405	1600	forest
1406	1600	other_landuse
1407	1600	other_landuse
1408	1600	restored
1409	1600	forest
1410	1600	forest
1411	1600	restored
1412	1600	forest
1413	1600	coffe_high_poll_rest
1414	1600	forest
1415	1600	coffe_low_poll
1416	1600	restored
1417	1600	other_landuse
1418	1600	other_landuse
1419	1600	restored
1420	1600	other_landuse
1421	1600	restored
1422	1600	restored
1423	1600	restored
1424	1600	other_landuse
1425	1600	other_landuse
1426	1600	restored
1427	1600	forest
1428	1600	restored
1429	1600	other_landuse
1430	1600	coffe_high_poll_rest
1431	1600	other_landuse
1432	1600	other_landuse
1433	1600	other_landuse
1434	1600	other_landuse
1435	1600	forest
1436	1600	other_landuse
1437	1600	forest
1438	1600	other_landuse
1439	1600	forest
1440	1600	forest
1441	1600	coffe_low_poll
1442	1600	coffe_low_poll
1443	1600	coffe_mid_poll_rest
1444	1600	restored
1445	1600	forest
1446	1600	restored
1447	797.166	forest
1448	1600	forest
1449	1600	restored
1450	1600	restored
1451	1600	coffe_high_poll_rest
1452	1600	restored
1453	1600	other_landuse
1454	1600	coffe_low_poll
1455	1600	restored
1456	1600	restored
1457	1600	coffe_low_poll_rest
1458	1600	coffe_high_poll_rest
1459	1600	forest
1460	1600	forest
1461	774.935	forest
1462	1600	forest
1463	1420.84	coffe_mid_poll_rest
1464	1600	restored
1465	1600	restored
1466	1600	forest
1467	1600	restored
1468	1600	forest
1469	1600	coffe_low_poll
1470	1600	other_landuse
1471	1600	restored
1472	1600	forest
1473	798.112	forest
1474	1600	coffe_low_poll
1475	1600	other_landuse
1476	1600	forest
1477	1600	forest
1478	1600	other_landuse
1479	1600	other_landuse
1480	1600	forest
1481	1600	forest
1482	1600	coffe_low_poll
1483	1600	forest
1484	1600	other_landuse
1485	1600	restored
1486	1600	restored
1487	1600	forest
1488	1600	forest
1489	1600	other_landuse
1490	1600	other_landuse
1491	1600	coffe_high_poll_rest
1492	1600	coffe_high_poll
1493	1600	other_landuse
1494	1600	forest
1495	1600	forest
1496	1600	other_landuse
1497	1600	other_landuse
1498	1600	other_landuse
1499	1600	coffe_mid_poll_rest
1500	1600	forest
1501	1600	forest
1502	1600	coffe_high_poll_rest
1503	1600	coffe_high_poll_rest
1504	1600	other_landuse
1505	1600	restored
1506	1600	coffe_low_poll
1507	1600	other_landuse
1508	1600	restored
1509	1600	coffe_low_poll
1510	1600	other_landuse
1511	1600	coffe_low_poll
1512	1600	forest
1513	1600	other_landuse
1514	1600	forest
1515	1600	restored
1516	1600	forest
1517	1600	restored
1518	1600	forest
1519	1600	forest
1520	1600	coffe_mid_poll
1521	1600	coffe_low_poll
1522	1600	other_landuse
1523	1600	restored
1524	1600	forest
1525	1600	restored
1526	1600	coffe_high_poll_rest
1527	1600	other_landuse
1528	1600	coffe_high_poll_rest
1529	1600	restored
1530	1600	forest
1531	1600	coffe_low_poll
1532	1600	restored
1533	1600	restored
1534	1600	other_landuse
1535	1600	forest
1536	1600	coffe_low_poll
1537	1600	forest
1538	1600	restored
1539	1600	coffe_low_poll
1540	1600	forest
1541	1600	coffe_mid_poll
1542	1600	coffe_high_poll_rest
1543	1600	other_landuse
1544	1600	restored
1545	1600	restored
1546	1600	coffe_high_poll_rest
1547	1600	coffe_low_poll
1548	1600	other_landuse
1549	1600	other_landuse
1550	1600	restored
1551	1600	restored
1552	1600	other_landuse
1553	1600	restored
1554	1600	other_landuse
1555	1600	forest
1556	1600	other_landuse
1557	1600	other_landuse
1558	1600	restored
1559	1600	coffe_high_poll_rest
1560	1600	other_landuse
1561	1600	restored
1562	1600	other_landuse
1563	1600	other_landuse
1564	1600	forest
1565	1600	coffe_low_poll
1566	1600	restored
1567	1600	restored
1568	1600	other_landuse
1569	1600	forest
1570	1600	restored
1571	1600	other_landuse
1572	1600	restored
1573	1600	other_landuse
1574	1600	restored
1575	1600	coffe_high_poll_rest
1576	1600	other_landuse
1577	1600	restored
1578	1600	coffe_high_poll_rest
1579	1600	coffe_high_poll_rest
1580	1600	forest
1581	1600	restored
1582	1600	coffe_high_poll_rest
1583	1600	forest
1584	1600	restored
1585	1600	coffe_high_poll_rest
1586	1600	forest
1587	1600	other_landuse
1588	1600	forest
1589	1600	other_landuse
1590	1600	forest
1591	1600	coffe_mid_poll_rest
1592	1600	coffe_low_poll
1593	1600	forest
1594	1600	forest
1595	1600	restored
1596	1600	restored
1597	1600	restored
1598	1600	other_landuse
1599	1600	forest
1600	1600	restored
1601	1600	forest
1602	1600	other_landuse
1603	1600	coffe_high_poll_rest
1604	1600	other_landuse
1605	1600	restored
1606	1600	coffe_low_poll
1607	1600	other_landuse
1608	1600	forest
1609	1600	coffe_low_poll
1610	1600	other_landuse
1611	1600	other_landuse
1612	1600	other_landuse
1613	1600	forest
1614	1600	coffe_high_poll_rest
1615	1600	forest
1616	1600	forest
1617	1600	coffe_low_poll
1618	1600	restored
1619	1600	forest
1620	1600	other_landuse
1621	1600	other_landuse
1622	1600	forest
1623	1600	other_landuse
1624	1600	other_landuse
1625	1600	forest
1626	1600	other_landuse
1627	1600	restored
1628	1600	other_landuse
1629	1600	forest
1630	1600	restored
1631	1600	other_landuse
1632	1600	coffe_high_poll_rest
1633	1600	forest
1634	1600	forest
1635	1600	forest
1636	1600	forest
1637	1600	coffe_low_poll
1638	1600	other_landuse
1639	1600	other_landuse
1640	1600	coffe_low_poll
1641	1600	other_landuse
1642	1600	coffe_low_poll
1643	1600	forest
1644	1600	coffe_low_poll
1645	1600	other_landuse
1646	1600	restored
1647	1600	coffe_low_poll
1648	1600	forest
1649	1600	coffe_low_poll
1650	1600	forest
1651	1600	other_landuse
1652	1600	coffe_low_poll
1653	1600	forest
1654	1600	other_landuse
1655	1600	other_landuse
1656	1600	other_landuse
1657	1600	coffe_low_poll
1658	1600	restored
1659	1600	other_landuse
1660	1600	forest
1661	1600	restored
1662	1600	restored
1663	1600	restored
1664	1600	other_landuse
1665	1600	coffe_low_poll
1666	1600	coffe_low_poll
1667	1600	restored
1668	1600	restored
1669	1600	other_landuse
1670	1600	other_landuse
1671	1600	forest
1672	1600	forest
1673	1600	forest
1674	1600	forest
1675	1600	coffe_high_poll_rest
1676	1600	forest
1677	1600	coffe_mid_poll
1678	1600	other_landuse
1679	1600	forest
1680	1600	coffe_low_poll
1681	1600	other_landuse
1682	1600	other_landuse
1683	1600	other_landuse
1684	1600	restored
1685	1600	forest
1686	1600	forest
1687	1600	forest
1688	1600	forest
1689	1600	coffe_low_poll
1690	1600	coffe_high_poll_rest
1691	1600	other_landuse
1692	1600	other_landuse
1693	1600	forest
1694	1600	forest
1695	1600	coffe_low_poll
1696	1600	coffe_low_poll
1697	1600	forest
1698	1600	forest
1699	1600	other_landuse
1700	1600	forest
1701	1600	restored
1702	1600	restored
1703	1600	other_landuse
1704	1600	coffe_high_poll_rest
1705	1600	forest
1706	1600	coffe_high_poll_rest
1707	1600	other_landuse
1708	1600	restored
1709	1600	other_landuse
1710	1600	forest
1711	1600	coffe_mid_poll_rest
1712	1600	restored
1713	1600	forest
1714	1600	other_landuse
1715	1600	forest
1716	1600	coffe_low_poll
1717	1600	coffe_high_poll_rest
1718	1600	forest
1719	1600	other_landuse
1720	1600	other_landuse
1721	1600	forest
1722	1600	forest
1723	1600	forest
1724	1600	restored
1725	1600	restored
1726	1600	coffe_high_poll
1727	1600	other_landuse
1728	1600	forest
1729	1600	coffe_high_poll_rest
1730	1600	coffe_low_poll
1731	1600	coffe_low_poll
1732	1600	restored
1733	1600	other_landuse
1734	1600	forest
1735	1600	forest
1736	1600	restored
1737	1600	restored
1738	1600	coffe_low_poll
1739	1600	other_landuse
1740	1600	forest
1741	1420.15	coffe_low_poll_rest
1742	1600	coffe_low_poll
1743	1600	restored
1744	1600	forest
1745	1600	forest
1746	1600	coffe_low_poll
1747	1600	restored
1748	1600	coffe_low_poll
1749	1600	coffe_high_poll_rest
1750	1600	coffe_low_poll
1751	797.171	other_landuse
1752	1600	forest
1753	1600	restored
1754	1600	forest
1755	1600	coffe_high_poll_rest
1756	798.246	restored
1757	1600	forest
1758	1600	coffe_high_poll_rest
1759	1600	coffe_low_poll
1760	1600	forest
1761	1600	forest
1762	1600	forest
1763	1600	other_landuse
1764	1600	coffe_high_poll_rest
1765	1600	forest
1766	1600	other_landuse
1767	1600	coffe_mid_poll
1768	1600	restored
1769	1600	restored
1770	1600	forest
1771	1600	other_landuse
1772	1600	other_landuse
1773	1600	restored
1774	1600	other_landuse
1775	1600	other_landuse
1776	1600	coffe_high_poll_rest
1777	1600	coffe_high_poll_rest
1778	1600	forest
1779	1600	restored
1780	1600	coffe_low_poll
1781	1600	forest
1782	1600	coffe_low_poll
1783	1600	restored
1784	1600	restored
1785	1600	restored
1786	1600	forest
1787	1600	restored
1788	1600	coffe_high_poll_rest
1789	1600	forest
1790	1600	forest
1791	1600	other_landuse
1792	1600	forest
1793	1600	coffe_low_poll
1794	1600	forest
1795	1600	coffe_high_poll_rest
1796	1600	coffe_low_poll
1797	1600	forest
1798	1600	restored
1799	1600	forest
1800	1600	forest
1801	1600	forest
1802	1600	restored
1803	1600	coffe_low_poll_rest
1804	1600	forest
1805	1600	coffe_high_poll_rest
1806	1600	coffe_low_poll
1807	1600	forest
1808	1600	forest
1809	1600	forest
1810	1600	other_landuse
1811	1600	forest
1812	1600	coffe_low_poll
1813	1600	restored
1814	1600	forest
1815	1600	coffe_high_poll_rest
1816	1600	other_landuse
1817	1600	forest
1818	1600	coffe_low_poll
1819	1600	other_landuse
1820	1600	restored
1821	1600	coffe_low_poll
1822	1600	other_landuse
1823	1600	coffe_mid_poll
1824	1600	forest
1825	1600	other_landuse
1826	1600	restored
1827	1600	coffe_high_poll_rest
1828	1600	forest
1829	1600	other_landuse
1830	1600	other_landuse
1831	1600	other_landuse
1832	1600	forest
1833	1600	other_landuse
1834	1600	other_landuse
1835	1600	forest
1836	1600	restored
1837	1600	restored
1838	1600	coffe_high_poll_rest
1839	1600	coffe_high_poll_rest
1840	1600	forest
1841	1600	other_landuse
1842	1600	forest
1843	1600	coffe_mid_poll_rest
1844	1600	coffe_low_poll
1845	1600	forest
1846	1600	forest
1847	1600	coffe_low_poll
1848	1600	restored
1849	1600	forest
1850	1600	coffe_low_poll_rest
1851	1600	restored
1852	1600	restored
1853	1600	coffe_low_poll
1854	1600	restored
1855	1600	restored
1856	1600	other_landuse
1857	1600	forest
1858	1600	forest
1859	1600	forest
1860	1600	other_landuse
1861	1600	restored
1862	1600	coffe_high_poll_rest
1863	1600	restored
1864	1600	coffe_high_poll_rest
1865	1600	coffe_high_poll_rest
1866	1600	coffe_high_poll_rest
1867	1600	other_landuse
1868	1600	other_landuse
1869	1600	forest
1870	1600	restored
1871	1600	other_landuse
1872	1600	forest
1873	1600	forest
1874	1600	forest
1875	1600	coffe_low_poll
1876	1600	forest
1877	1600	forest
1878	1600	restored
1879	1600	forest
1880	1600	forest
1881	1600	coffe_low_poll
1882	1600	forest
1883	1600	restored
1884	1600	forest
1885	1600	restored
1886	1600	restored
1887	1600	other_landuse
1888	1600	coffe_high_poll_rest
1889	1600	coffe_low_poll
1890	1600	coffe_high_poll_rest
1891	1600	coffe_mid_poll_rest
1892	1600	forest
1893	1600	forest
1894	1600	coffe_low_poll
1895	1600	coffe_high_poll
1896	1600	forest
1897	1600	restored
1898	1600	coffe_high_poll_rest
1899	1600	other_landuse
1900	1600	other_landuse
1901	1600	forest
1902	1600	restored
1903	1600	restored
1904	1600	coffe_low_poll
1905	1600	forest
1906	1600	other_landuse
1907	1600	coffe_low_poll_rest
1908	1600	other_landuse
1909	1600	coffe_low_poll
1910	1600	other_landuse
1911	1600	coffe_low_poll
1912	1600	forest
1913	1600	restored
1914	1600	coffe_high_poll_rest
1915	1600	other_landuse
1916	1600	coffe_low_poll
1917	1600	other_landuse
1918	1600	other_landuse
1919	1600	other_landuse
1920	1600	forest
1921	1600	restored
1922	1600	forest
1923	1600	other_landuse
1924	1600	forest
1925	1600	forest
1926	1600	other_landuse
1927	1600	coffe_high_poll_rest
1928	1600	coffe_high_poll_rest
1929	774.77	forest
1930	1600	forest
1931	1600	other_landuse
1932	1600	coffe_high_poll_rest
1933	1600	coffe_high_poll_rest
1934	1600	coffe_low_poll
1935	1600	forest
1936	1600	coffe_high_poll_rest
1937	1600	coffe_low_poll_rest
1938	1600	coffe_low_poll
1939	1600	coffe_high_poll_rest
1940	1600	coffe_low_poll
1941	1600	coffe_low_poll
1942	1600	coffe_low_poll
1943	1600	forest
1944	1600	coffe_high_poll_rest
1945	1600	restored
1946	1600	restored
1947	1600	forest
1948	1600	forest
1949	1600	forest
1950	1600	coffe_low_poll
1951	1600	forest
1952	1600	forest
1953	1600	other_landuse
1954	1600	other_landuse
1955	1600	restored
1956	1600	other_landuse
1957	1600	restored
1958	1600	forest
1959	1600	forest
1960	1600	forest
1961	1600	other_landuse
1962	1600	coffe_mid_poll
1963	1600	other_landuse
1964	1600	other_landuse
1965	1600	coffe_high_poll_rest
1966	1600	forest
1967	1600	coffe_low_poll
1968	1600	forest
1969	1600	forest
1970	1600	other_landuse
1971	1600	other_landuse
1972	1600	restored
1973	1600	restored
1974	1600	forest
1975	1600	forest
1976	1600	forest
1977	1600	other_landuse
1978	1600	other_landuse
1979	1600	forest
1980	1600	forest
1981	1600	forest
1982	1600	coffe_high_poll_rest
1983	1600	forest
1984	1600	restored
1985	1600	other_landuse
1986	1600	restored
1987	1600	coffe_low_poll_rest
1988	1600	coffe_high_poll_rest
1989	1600	restored
1990	1600	restored
1991	1600	forest
1992	1600	coffe_high_poll_rest
1993	1600	restored
1994	1600	coffe_high_poll_rest
1995	1600	restored
1996	1600	coffe_low_poll
1997	1600	other_landuse
1998	1600	restored
1999	1600	coffe_high_poll_rest
[truncated: 60,249 more rows]

## Sheet: Data_Fig_2_only_resto_profit
Grid	Shape_Area	Zonesresto_c_lambda0_0001_timestep8
1	1600	coffe_low_poll
2	1600	coffe_low_poll
3	1600	forest
4	1600	coffe_low_poll
5	1600	coffe_low_poll
6	1600	coffe_low_poll
7	1600	coffe_low_poll_rest
8	1600	forest
9	1600	coffe_mid_poll_rest
10	1600	coffe_low_poll
11	1600	other_landuse
12	1600	coffe_low_poll
13	1600	coffe_high_poll
14	1600	coffe_mid_poll_rest
15	1600	forest
16	1600	coffe_high_poll_rest
17	1600	forest
18	1600	coffe_low_poll
19	1600	forest
20	1600	coffe_low_poll
21	1600	coffe_mid_poll_rest
22	1600	coffe_low_poll
23	1600	coffe_low_poll
24	1600	forest
25	1600	coffe_high_poll_rest
26	1600	restored
27	1600	coffe_low_poll
28	1600	coffe_low_poll
29	1600	other_landuse
30	1600	forest
31	1600	forest
32	1600	coffe_high_poll_rest
33	1600	coffe_high_poll
34	1600	forest
35	1600	restored
36	1600	forest
37	1600	coffe_high_poll_rest
38	1600	coffe_low_poll
39	1600	forest
40	1600	other_landuse
41	1600	forest
42	1600	coffe_low_poll
43	1600	forest
44	1600	forest
45	1600	forest
46	1600	coffe_low_poll
47	1600	forest
48	1600	coffe_low_poll
49	1600	coffe_mid_poll_rest
50	1600	other_landuse
51	1600	coffe_low_poll
52	1600	restored
53	1600	other_landuse
54	1600	forest
55	1600	coffe_mid_poll_rest
56	1600	other_landuse
57	1600	coffe_low_poll
58	1600	other_landuse
59	1600	restored
60	1600	other_landuse
61	1600	forest
62	1600	coffe_high_poll_rest
63	1600	coffe_high_poll_rest
64	1600	forest
65	1600	other_landuse
66	1600	forest
67	1600	coffe_high_poll_rest
68	1600	forest
69	1600	restored
70	1600	other_landuse
71	1600	coffe_low_poll
72	1600	coffe_high_poll_rest
73	1600	forest
74	1600	coffe_low_poll
75	1600	coffe_low_poll
76	1600	forest
77	1600	forest
78	1600	coffe_low_poll
79	1600	forest
80	1600	forest
81	1600	other_landuse
82	1600	coffe_mid_poll
83	1600	coffe_low_poll
84	1600	other_landuse
85	1600	other_landuse
86	1600	restored
87	1600	other_landuse
88	1600	other_landuse
89	1600	forest
90	1600	forest
91	1600	restored
92	1600	forest
93	1600	coffe_low_poll
94	1600	coffe_low_poll
95	1600	other_landuse
96	1600	coffe_low_poll
97	1600	coffe_mid_poll_rest
98	1600	coffe_low_poll
99	1600	coffe_low_poll_rest
100	1600	forest
101	1600	other_landuse
102	1600	coffe_high_poll
103	1600	forest
104	1600	other_landuse
105	1600	coffe_low_poll
106	1600	restored
107	1600	coffe_high_poll_rest
108	1600	other_landuse
109	1600	other_landuse
110	1600	forest
111	1600	coffe_mid_poll
112	1600	other_landuse
113	1600	forest
114	1600	coffe_mid_poll
115	1600	forest
116	1600	forest
117	1600	coffe_high_poll_rest
118	1600	forest
119	1600	coffe_high_poll_rest
120	1600	coffe_high_poll_rest
121	1600	forest
122	1600	coffe_high_poll_rest
123	1600	coffe_low_poll
124	1600	other_landuse
125	1600	coffe_mid_poll_rest
126	1600	coffe_mid_poll_rest
127	1600	other_landuse
128	1600	restored
129	1600	coffe_high_poll_rest
130	1600	coffe_low_poll
131	1600	forest
132	1600	forest
133	1600	other_landuse
134	1600	coffe_mid_poll_rest
135	1600	coffe_high_poll_rest
136	1600	other_landuse
137	1600	forest
138	1600	other_landuse
139	1600	forest
140	1600	forest
141	1600	coffe_low_poll
142	798.448	coffe_low_poll
143	1600	coffe_low_poll
144	1600	forest
145	1600	other_landuse
146	1600	other_landuse
147	1600	forest
148	1600	forest
149	1600	coffe_low_poll
150	1600	forest
151	1600	coffe_mid_poll
152	1600	forest
153	1600	forest
154	1600	coffe_low_poll
155	1600	restored
156	1600	forest
157	1600	forest
158	774.442	forest
159	1600	coffe_low_poll
160	1600	coffe_low_poll
161	1600	coffe_high_poll
162	1600	forest
163	1600	coffe_low_poll
164	1600	coffe_low_poll
165	1600	forest
166	1600	coffe_mid_poll_rest
167	1600	other_landuse
168	1600	other_landuse
169	1600	forest
170	1600	forest
171	1600	forest
172	1600	coffe_low_poll
173	1600	forest
174	1600	restored
175	1600	coffe_low_poll
176	1600	coffe_low_poll
177	1600	forest
178	1600	coffe_low_poll_rest
179	1600	forest
180	1600	forest
181	1600	other_landuse
182	1600	other_landuse
183	1600	coffe_low_poll
184	1600	coffe_low_poll
185	1600	coffe_high_poll_rest
186	1600	other_landuse
187	1600	forest
188	1600	other_landuse
189	1600	coffe_mid_poll_rest
190	1600	coffe_high_poll_rest
191	1600	coffe_low_poll
192	1600	forest
193	1600	other_landuse
194	1600	coffe_mid_poll
195	1600	forest
196	1600	other_landuse
197	1600	coffe_low_poll
198	1600	coffe_low_poll
199	1600	coffe_high_poll_rest
200	1419.04	coffe_low_poll_rest
201	1600	coffe_low_poll
202	1600	coffe_low_poll
203	1600	coffe_mid_poll_rest
204	1600	forest
205	1600	coffe_low_poll
206	1600	other_landuse
207	1600	forest
208	1600	other_landuse
209	1600	forest
210	1600	coffe_low_poll
211	1600	forest
212	1600	coffe_high_poll_rest
213	1600	forest
214	1600	coffe_low_poll
215	1600	forest
216	1600	forest
217	1600	other_landuse
218	1600	forest
219	1600	coffe_low_poll
220	1600	forest
221	1600	forest
222	1600	other_landuse
223	1600	forest
224	1600	forest
225	1600	forest
226	1600	coffe_low_poll
227	1600	forest
228	1600	forest
229	1600	other_landuse
230	1600	coffe_mid_poll_rest
231	1600	coffe_high_poll_rest
232	1600	coffe_low_poll
233	1600	other_landuse
234	1600	coffe_low_poll_rest
235	1600	forest
236	1600	forest
237	1600	coffe_low_poll
238	1600	other_landuse
239	1600	coffe_low_poll
240	1600	coffe_low_poll
241	1600	restored
242	1600	other_landuse
243	1600	other_landuse
244	1600	coffe_high_poll_rest
245	1600	other_landuse
246	1600	forest
247	1600	forest
248	1600	coffe_high_poll_rest
249	1600	forest
250	1600	other_landuse
251	1600	coffe_low_poll
252	1600	forest
253	1600	forest
254	1600	other_landuse
255	1600	other_landuse
256	1600	coffe_high_poll
257	1600	coffe_low_poll
258	1600	other_landuse
259	1600	other_landuse
260	1600	forest
261	1600	forest
262	1600	coffe_mid_poll_rest
263	1600	forest
264	1600	forest
265	1600	forest
266	1600	forest
267	1600	forest
268	1600	coffe_mid_poll
269	1600	coffe_low_poll
270	1600	forest
271	1600	coffe_high_poll_rest
272	1600	coffe_low_poll
273	1600	coffe_mid_poll_rest
274	1600	coffe_low_poll_rest
275	1600	forest
276	1600	other_landuse
277	1600	forest
278	1600	other_landuse
279	1600	forest
280	1600	coffe_low_poll
281	1600	coffe_high_poll_rest
282	1600	other_landuse
283	1600	forest
284	1600	forest
285	1600	forest
286	1600	restored
287	1600	coffe_mid_poll
288	1600	forest
289	1600	other_landuse
290	1600	coffe_high_poll
291	1600	coffe_low_poll
292	1600	forest
293	1600	other_landuse
294	1600	forest
295	1600	coffe_mid_poll
296	1600	other_landuse
297	1600	coffe_mid_poll_rest
298	1600	coffe_mid_poll
299	1600	forest
300	1600	coffe_low_poll_rest
301	1600	coffe_low_poll
302	1600	other_landuse
303	1600	coffe_low_poll_rest
304	1600	coffe_low_poll_rest
305	1600	coffe_high_poll_rest
306	1600	coffe_low_poll
307	1600	coffe_high_poll_rest
308	1600	other_landuse
309	1600	coffe_high_poll_rest
310	1600	forest
311	1600	coffe_low_poll_rest
312	1600	coffe_mid_poll
313	1600	restored
314	1600	forest
315	1600	other_landuse
316	1600	coffe_low_poll
317	1600	coffe_low_poll
318	1600	other_landuse
319	1600	coffe_mid_poll_rest
320	1600	coffe_low_poll
321	1600	coffe_high_poll
322	1600	coffe_low_poll
323	1600	restored
324	1600	coffe_mid_poll_rest
325	1600	forest
326	1600	other_landuse
327	1600	forest
328	1600	coffe_mid_poll_rest
329	1600	other_landuse
330	1600	forest
331	1600	forest
332	1600	coffe_high_poll_rest
333	1600	other_landuse
334	1600	coffe_high_poll_rest
335	1600	coffe_high_poll
336	1600	coffe_low_poll
337	1600	coffe_mid_poll_rest
338	1600	coffe_low_poll
339	1600	other_landuse
340	1600	forest
341	1600	coffe_low_poll
342	1600	coffe_low_poll
343	1600	coffe_mid_poll
344	1600	forest
345	1600	forest
346	1600	coffe_low_poll
347	1600	forest
348	1600	coffe_low_poll
349	1600	coffe_low_poll
350	1600	forest
351	1600	coffe_high_poll_rest
352	1600	coffe_low_poll
353	1600	forest
354	1600	coffe_mid_poll_rest
355	1600	coffe_low_poll_rest
356	1600	coffe_mid_poll
357	1600	restored
358	1600	other_landuse
359	1600	forest
360	1600	coffe_low_poll
361	1600	other_landuse
362	1600	forest
363	1600	other_landuse
364	1600	coffe_high_poll_rest
365	1600	coffe_low_poll
366	1600	forest
367	1600	coffe_low_poll
368	1600	coffe_high_poll_rest
369	1600	forest
370	1600	coffe_low_poll
371	1600	coffe_low_poll
372	1600	coffe_high_poll_rest
373	1600	coffe_low_poll
374	1600	other_landuse
375	1600	forest
376	1600	other_landuse
377	1600	coffe_low_poll
378	1600	other_landuse
379	1600	coffe_low_poll
380	1600	forest
381	1600	coffe_high_poll_rest
382	1600	forest
383	1600	coffe_low_poll
384	1600	coffe_high_poll_rest
385	1600	coffe_low_poll
386	1600	forest
387	1600	coffe_high_poll_rest
388	1600	other_landuse
389	1600	other_landuse
390	1600	other_landuse
391	1600	coffe_low_poll
392	1600	coffe_high_poll_rest
393	1600	forest
394	1600	coffe_high_poll_rest
395	1600	coffe_low_poll
396	1600	coffe_low_poll
397	1600	forest
398	1600	forest
399	1600	forest
400	1600	coffe_low_poll
401	1600	forest
402	1600	coffe_low_poll
403	1600	other_landuse
404	1600	restored
405	1600	forest
406	1600	forest
407	1600	other_landuse
408	1600	forest
409	1600	coffe_low_poll
410	1600	coffe_high_poll_rest
411	1600	other_landuse
412	1600	forest
413	1600	forest
414	1600	coffe_mid_poll_rest
415	1600	restored
416	1600	coffe_high_poll_rest
417	1600	coffe_low_poll
418	1600	coffe_low_poll_rest
419	1600	coffe_low_poll
420	1600	coffe_low_poll_rest
421	1600	other_landuse
422	1600	forest
423	1600	coffe_high_poll_rest
424	1600	forest
425	1600	forest
426	1600	coffe_low_poll
427	1600	other_landuse
428	1600	coffe_low_poll
429	1600	coffe_low_poll_rest
430	1600	forest
431	1600	other_landuse
432	1600	other_landuse
433	1600	forest
434	1600	forest
435	1600	forest
436	1600	other_landuse
437	1600	forest
438	1600	other_landuse
439	1600	other_landuse
440	1600	coffe_mid_poll_rest
441	1600	coffe_low_poll
442	1600	coffe_mid_poll
443	1600	other_landuse
444	1600	coffe_high_poll_rest
445	1600	forest
446	1600	coffe_low_poll
447	1600	forest
448	1600	other_landuse
449	1600	coffe_low_poll
450	1600	forest
451	1600	coffe_low_poll
452	1600	forest
453	1600	restored
454	1600	other_landuse
455	1600	forest
456	1600	other_landuse
457	1600	restored
458	1600	other_landuse
459	1600	coffe_low_poll
460	1600	coffe_low_poll
461	1600	forest
462	1600	coffe_high_poll_rest
463	1600	coffe_high_poll_rest
464	1600	other_landuse
465	1600	forest
466	1600	coffe_mid_poll_rest
467	1600	coffe_mid_poll_rest
468	1600	coffe_low_poll
469	1600	coffe_low_poll
470	1600	coffe_mid_poll_rest
471	1600	coffe_low_poll
472	1600	other_landuse
473	1600	coffe_low_poll_rest
474	1600	other_landuse
475	1600	coffe_high_poll_rest
476	1600	forest
477	1600	forest
478	1600	other_landuse
479	1600	coffe_mid_poll_rest
480	1600	other_landuse
481	1600	other_landuse
482	1600	other_landuse
483	1600	forest
484	1600	forest
485	1600	coffe_high_poll_rest
486	1600	other_landuse
487	1600	coffe_low_poll
488	1600	forest
489	1600	coffe_high_poll_rest
490	1600	coffe_low_poll
491	1600	other_landuse
492	1600	coffe_mid_poll_rest
493	1600	coffe_low_poll
494	1600	forest
495	1600	coffe_low_poll_rest
496	1600	forest
497	1600	forest
498	1600	coffe_mid_poll_rest
499	1600	coffe_low_poll
500	1600	forest
501	1600	other_landuse
502	1600	forest
503	1600	other_landuse
504	1600	other_landuse
505	1600	coffe_mid_poll_rest
506	1600	coffe_low_poll
507	1600	forest
508	1600	coffe_high_poll_rest
509	1600	coffe_low_poll
510	1600	other_landuse
511	1600	restored
512	1600	other_landuse
513	1600	forest
514	1600	other_landuse
515	1600	coffe_low_poll_rest
516	1600	coffe_low_poll_rest
517	1600	other_landuse
518	1600	forest
519	1600	coffe_mid_poll_rest
520	1600	coffe_high_poll_rest
521	1600	coffe_low_poll
522	1600	coffe_low_poll
523	1600	forest
524	1600	other_landuse
525	1600	coffe_high_poll_rest
526	1600	coffe_high_poll_rest
527	1600	forest
528	1600	forest
529	1600	coffe_mid_poll_rest
530	1600	coffe_high_poll_rest
531	1600	coffe_low_poll
532	1600	coffe_low_poll
533	1600	other_landuse
534	1600	forest
535	1600	coffe_low_poll
536	1600	other_landuse
537	1600	coffe_low_poll
538	1600	coffe_mid_poll_rest
539	1600	coffe_low_poll
540	1600	coffe_low_poll_rest
541	1600	forest
542	1600	coffe_high_poll_rest
543	1600	forest
544	1600	coffe_high_poll_rest
545	1600	other_landuse
546	1600	other_landuse
547	1600	coffe_low_poll_rest
548	1600	coffe_low_poll
549	1600	coffe_high_poll_rest
550	1600	other_landuse
551	1600	coffe_low_poll
552	1600	coffe_high_poll_rest
553	1600	forest
554	1600	coffe_low_poll
555	1600	coffe_low_poll
556	1600	forest
557	1600	forest
558	1600	coffe_low_poll
559	1600	other_landuse
560	1600	coffe_low_poll
561	1600	coffe_low_poll
562	1600	coffe_high_poll
563	1600	coffe_low_poll
564	1600	restored
565	1600	forest
566	1600	coffe_low_poll_rest
567	1600	other_landuse
568	1600	restored
569	1600	other_landuse
570	1600	forest
571	1600	coffe_high_poll_rest
572	1600	forest
573	1600	other_landuse
574	1600	forest
575	1600	coffe_low_poll
576	1600	coffe_low_poll
577	1600	forest
578	1600	coffe_low_poll
579	1600	coffe_low_poll
580	1600	forest
581	1600	coffe_high_poll
582	1600	coffe_mid_poll_rest
583	1600	forest
584	1600	coffe_mid_poll_rest
585	1600	coffe_low_poll
586	1600	coffe_low_poll
587	1600	coffe_high_poll_rest
588	1600	coffe_low_poll_rest
589	1600	coffe_high_poll_rest
590	1600	coffe_high_poll_rest
591	1600	other_landuse
592	1600	coffe_low_poll_rest
593	1600	other_landuse
594	1600	forest
595	1600	restored
596	1600	other_landuse
597	1600	coffe_low_poll
598	1600	coffe_low_poll
599	1600	other_landuse
600	1600	forest
601	1600	forest
602	1600	restored
603	1600	forest
604	1600	other_landuse
605	1600	forest
606	776.6	forest
607	1600	forest
608	1600	forest
609	1600	coffe_low_poll
610	1600	forest
611	1600	other_landuse
612	1600	forest
613	1600	other_landuse
614	1600	forest
615	1600	forest
616	1600	coffe_low_poll
617	1600	other_landuse
618	1600	other_landuse
619	1600	other_landuse
620	1600	coffe_low_poll
621	1600	other_landuse
622	1600	forest
623	1600	coffe_low_poll
624	1600	coffe_high_poll_rest
625	1600	coffe_low_poll
626	1600	forest
627	1600	forest
628	1600	other_landuse
629	1600	coffe_low_poll
630	1600	other_landuse
631	1600	forest
632	1600	coffe_low_poll
633	1600	coffe_high_poll_rest
634	1600	other_landuse
635	1600	coffe_low_poll
636	1600	other_landuse
637	1600	other_landuse
638	1600	forest
639	1600	forest
640	1600	coffe_high_poll_rest
641	1600	coffe_low_poll
642	1600	other_landuse
643	1600	other_landuse
644	1600	coffe_low_poll
645	1600	coffe_low_poll
646	1600	coffe_low_poll
647	1600	coffe_low_poll
648	1600	other_landuse
649	1600	other_landuse
650	1600	forest
651	1600	other_landuse
652	1600	coffe_low_poll
653	1600	forest
654	1600	coffe_low_poll
655	1600	forest
656	1600	coffe_low_poll
657	1600	other_landuse
658	1600	other_landuse
659	1600	other_landuse
660	1600	restored
661	1600	forest
662	1600	forest
663	1600	coffe_high_poll_rest
664	1600	forest
665	1600	coffe_high_poll_rest
666	1600	coffe_low_poll
667	1600	other_landuse
668	1600	other_landuse
669	1600	coffe_high_poll_rest
670	1600	forest
671	1600	forest
672	1600	forest
673	1600	coffe_low_poll
674	1600	coffe_low_poll
675	1600	forest
676	1600	forest
677	1600	coffe_low_poll_rest
678	1600	restored
679	1600	other_landuse
680	1600	other_landuse
681	1600	coffe_mid_poll_rest
682	1600	coffe_low_poll
683	1600	coffe_low_poll
684	1600	other_landuse
685	1600	coffe_low_poll
686	1600	coffe_low_poll
687	1600	other_landuse
688	1600	coffe_high_poll_rest
689	1600	coffe_low_poll
690	1600	coffe_high_poll
691	1600	coffe_low_poll
692	1600	forest
693	1600	coffe_low_poll
694	1600	forest
695	1600	coffe_high_poll_rest
696	799.634	forest
697	1600	other_landuse
698	1600	coffe_low_poll_rest
699	1600	coffe_low_poll
700	1600	forest
701	1600	coffe_high_poll_rest
702	1600	other_landuse
703	1600	forest
704	1600	coffe_low_poll
705	1600	coffe_low_poll
706	1600	coffe_low_poll
707	1600	forest
708	1600	other_landuse
709	1600	forest
710	1600	coffe_low_poll
711	1419.32	coffe_low_poll_rest
712	1600	coffe_high_poll_rest
713	1600	forest
714	1600	coffe_mid_poll_rest
715	1600	restored
716	1600	restored
717	1600	other_landuse
718	1600	other_landuse
719	1600	other_landuse
720	1600	coffe_low_poll
721	1600	other_landuse
722	1600	coffe_low_poll
723	1600	restored
724	1600	other_landuse
725	1600	coffe_low_poll
726	1600	forest
727	1600	other_landuse
728	1600	other_landuse
729	1600	forest
730	1600	restored
731	1600	restored
732	1600	forest
733	1600	forest
734	1600	coffe_low_poll
735	1600	forest
736	1600	coffe_high_poll
737	775.591	forest
738	1600	coffe_high_poll_rest
739	1600	coffe_low_poll
740	1600	forest
741	1600	coffe_low_poll
742	1600	coffe_high_poll_rest
743	1600	coffe_low_poll
744	1600	other_landuse
745	1600	other_landuse
746	1600	forest
747	1600	coffe_high_poll_rest
748	1600	coffe_high_poll_rest
749	1600	forest
750	1600	coffe_low_poll_rest
751	1600	forest
752	1600	forest
753	1600	restored
754	1600	forest
755	1600	coffe_high_poll_rest
756	1419.02	coffe_low_poll_rest
757	1600	coffe_low_poll
758	1600	other_landuse
759	1600	other_landuse
760	1600	coffe_low_poll
761	1600	forest
762	1600	forest
763	1600	coffe_high_poll_rest
764	1600	coffe_low_poll
765	1600	coffe_high_poll
766	1600	restored
767	1600	coffe_mid_poll_rest
768	1600	coffe_mid_poll_rest
769	1600	restored
770	774.794	forest
771	1600	other_landuse
772	1600	coffe_low_poll
773	1600	coffe_low_poll
774	1600	coffe_mid_poll_rest
775	1600	coffe_low_poll
776	1600	forest
777	1600	coffe_mid_poll_rest
778	774.348	forest
779	1600	restored
780	1600	coffe_high_poll_rest
781	1600	forest
782	1600	coffe_low_poll
783	1600	other_landuse
784	1600	forest
785	1600	coffe_high_poll_rest
786	1600	coffe_low_poll
787	1600	coffe_low_poll
788	1600	forest
789	1600	forest
790	1600	forest
791	1600	coffe_low_poll
792	1600	forest
793	1419.23	coffe_low_poll_rest
794	1600	other_landuse
795	1600	other_landuse
796	1600	coffe_high_poll_rest
797	1600	forest
798	1600	coffe_mid_poll_rest
799	1600	coffe_high_poll_rest
800	1600	restored
801	1600	coffe_low_poll_rest
802	1600	coffe_high_poll_rest
803	1600	other_landuse
804	1600	other_landuse
805	1600	coffe_mid_poll_rest
806	1600	coffe_low_poll
807	1600	other_landuse
808	1600	coffe_low_poll
809	1600	forest
810	1600	coffe_low_poll
811	1600	coffe_low_poll_rest
812	1600	coffe_low_poll
813	1600	coffe_low_poll
814	1600	forest
815	1600	other_landuse
816	1600	coffe_low_poll_rest
817	1600	restored
818	1600	other_landuse
819	1600	forest
820	1600	coffe_mid_poll
821	1600	forest
822	1600	coffe_high_poll_rest
823	1600	coffe_low_poll
824	1600	forest
825	1600	coffe_low_poll
826	1600	forest
827	1600	coffe_mid_poll
828	1600	forest
829	1600	forest
830	1600	other_landuse
831	1600	coffe_low_poll
832	1600	forest
833	1600	forest
834	1600	restored
835	1600	forest
836	1600	forest
837	1600	coffe_high_poll_rest
838	1600	coffe_low_poll
839	1600	other_landuse
840	1600	coffe_low_poll
841	1600	restored
842	797.641	other_landuse
843	1600	other_landuse
844	1600	forest
845	1600	forest
846	1600	coffe_low_poll
847	1600	coffe_low_poll
848	1600	coffe_low_poll_rest
849	1600	other_landuse
850	1600	coffe_low_poll
851	1600	coffe_low_poll
852	1600	coffe_low_poll
853	1600	coffe_low_poll
854	1600	other_landuse
855	1600	other_landuse
856	1600	coffe_high_poll_rest
857	1600	other_landuse
858	1600	forest
859	1600	forest
860	1600	coffe_low_poll_rest
861	1600	coffe_mid_poll
862	1600	forest
863	1600	coffe_low_poll
864	1600	forest
865	1600	coffe_low_poll
866	1600	coffe_low_poll
867	1600	forest
868	1600	forest
869	1600	coffe_mid_poll_rest
870	1600	coffe_mid_poll_rest
871	1600	forest
872	1600	other_landuse
873	1600	coffe_high_poll
874	1600	coffe_low_poll
875	1600	other_landuse
876	1600	coffe_mid_poll_rest
877	1600	forest
878	1600	coffe_low_poll
879	1600	coffe_high_poll_rest
880	1600	coffe_low_poll
881	1600	forest
882	1600	coffe_low_poll
883	1600	forest
884	1600	forest
885	1600	forest
886	1600	coffe_high_poll_rest
887	1600	other_landuse
888	1600	coffe_low_poll
889	1600	coffe_low_poll
890	1600	forest
891	1600	coffe_low_poll
892	1600	forest
893	1600	coffe_high_poll_rest
894	1600	forest
895	1600	coffe_low_poll
896	1600	coffe_low_poll_rest
897	1600	other_landuse
898	1600	forest
899	1600	coffe_low_poll
900	1600	coffe_high_poll
901	1600	coffe_high_poll_rest
902	1600	forest
903	1600	forest
904	1600	coffe_high_poll_rest
905	1600	forest
906	1600	coffe_low_poll
907	1600	forest
908	1600	forest
909	1600	forest
910	1600	coffe_low_poll_rest
911	1600	coffe_low_poll
912	1600	coffe_low_poll
913	1600	restored
914	1600	other_landuse
915	1600	coffe_low_poll
916	1600	forest
917	1600	coffe_mid_poll
918	1600	coffe_mid_poll
919	1600	other_landuse
920	1600	forest
921	1600	coffe_low_poll
922	1600	forest
923	1600	coffe_low_poll
924	1600	forest
925	1600	forest
926	1600	coffe_high_poll_rest
927	1600	coffe_low_poll
928	1600	forest
929	1600	coffe_low_poll
930	1600	other_landuse
931	1600	forest
932	1600	forest
933	1600	coffe_high_poll_rest
934	1600	coffe_low_poll
935	1600	coffe_low_poll
936	1600	coffe_low_poll_rest
937	1600	coffe_low_poll
938	1600	forest
939	1600	forest
940	1600	coffe_low_poll
941	1600	coffe_low_poll
942	1600	forest
943	1600	coffe_mid_poll_rest
944	1600	coffe_low_poll
945	1600	forest
946	1600	coffe_low_poll
947	1600	other_landuse
948	1600	coffe_high_poll_rest
949	1600	forest
950	1600	coffe_mid_poll_rest
951	1600	forest
952	1600	coffe_high_poll
953	1600	coffe_mid_poll_rest
954	1600	forest
955	1600	coffe_low_poll
956	1600	forest
957	1600	other_landuse
958	1600	forest
959	1600	forest
960	1600	other_landuse
961	1600	forest
962	1600	forest
963	1600	other_landuse
964	1600	coffe_high_poll_rest
965	1600	forest
966	1600	forest
967	1600	coffe_low_poll
968	1600	forest
969	1600	forest
970	1600	forest
971	1600	coffe_low_poll
972	1600	forest
973	1600	coffe_low_poll
974	1600	forest
975	1600	coffe_low_poll
976	1600	forest
977	1600	coffe_high_poll_rest
978	1600	forest
979	1600	coffe_low_poll
980	1600	other_landuse
981	1600	coffe_low_poll
982	1600	coffe_mid_poll_rest
983	1600	forest
984	1600	forest
985	1600	forest
986	1600	forest
987	1600	coffe_low_poll
988	1600	coffe_mid_poll_rest
989	1600	forest
990	1600	other_landuse
991	1600	coffe_low_poll
992	1600	forest
993	1600	forest
994	1600	forest
995	1600	coffe_low_poll
996	1600	restored
997	1600	coffe_low_poll
998	1600	other_landuse
999	1600	coffe_low_poll
1000	1600	forest
1001	1600	forest
1002	1600	coffe_high_poll_rest
1003	1600	forest
1004	1600	coffe_high_poll_rest
1005	1600	coffe_low_poll
1006	1600	coffe_low_poll
1007	1600	forest
1008	1600	coffe_low_poll
1009	1600	coffe_low_poll
1010	1600	other_landuse
1011	1600	coffe_low_poll_rest
1012	1600	forest
1013	1600	coffe_low_poll
1014	1600	forest
1015	1600	other_landuse
1016	1600	forest
1017	1600	forest
1018	1600	coffe_high_poll_rest
1019	1600	coffe_mid_poll_rest
1020	1600	coffe_low_poll
1021	1600	forest
1022	1600	forest
1023	1600	other_landuse
1024	1600	coffe_high_poll_rest
1025	1600	coffe_high_poll_rest
1026	1600	coffe_low_poll
1027	1600	coffe_high_poll_rest
1028	1600	coffe_low_poll
1029	1600	coffe_mid_poll_rest
1030	1600	forest
1031	1600	other_landuse
1032	1600	coffe_mid_poll_rest
1033	1600	forest
1034	1600	other_landuse
1035	1600	forest
1036	1600	coffe_high_poll_rest
1037	1600	coffe_mid_poll_rest
1038	1600	coffe_low_poll
1039	1600	forest
1040	1600	forest
1041	1600	coffe_high_poll_rest
1042	1600	coffe_mid_poll_rest
1043	1600	forest
1044	1600	coffe_low_poll
1045	1600	other_landuse
1046	1600	restored
1047	1600	coffe_low_poll
1048	1600	other_landuse
1049	1600	other_landuse
1050	1600	other_landuse
1051	1600	forest
1052	1600	other_landuse
1053	1600	forest
1054	1600	forest
1055	1600	coffe_high_poll_rest
1056	1600	coffe_low_poll
1057	1600	forest
1058	1600	forest
1059	1600	coffe_high_poll_rest
1060	1600	forest
1061	1600	other_landuse
1062	1600	coffe_low_poll
1063	1600	coffe_mid_poll_rest
1064	1600	coffe_high_poll_rest
1065	1600	forest
1066	1600	forest
1067	1600	coffe_low_poll
1068	1600	coffe_low_poll
1069	1600	other_landuse
1070	1600	other_landuse
1071	1600	coffe_low_poll
1072	1600	coffe_mid_poll_rest
1073	1600	coffe_low_poll
1074	1600	other_landuse
1075	1600	forest
1076	1600	forest
1077	1600	other_landuse
1078	1600	coffe_high_poll_rest
1079	1600	coffe_high_poll_rest
1080	1600	coffe_low_poll
1081	1600	forest
1082	1600	other_landuse
1083	1600	other_landuse
1084	1600	other_landuse
1085	1600	other_landuse
1086	1600	forest
1087	1600	coffe_low_poll
1088	1600	coffe_low_poll
1089	1600	other_landuse
1090	1600	other_landuse
1091	1600	coffe_mid_poll_rest
1092	1600	restored
1093	1600	forest
1094	1600	other_landuse
1095	1600	forest
1096	1600	other_landuse
1097	1600	forest
1098	1600	coffe_high_poll_rest
1099	1600	coffe_low_poll
1100	1600	forest
1101	1600	coffe_high_poll_rest
1102	1600	other_landuse
1103	1600	other_landuse
1104	1600	coffe_low_poll
1105	1600	other_landuse
1106	1600	forest
1107	1600	coffe_low_poll_rest
1108	1600	other_landuse
1109	1600	coffe_low_poll
1110	1600	other_landuse
1111	1600	coffe_high_poll_rest
1112	1600	other_landuse
1113	1600	forest
1114	1600	restored
1115	1600	other_landuse
1116	1600	coffe_mid_poll_rest
1117	1600	other_landuse
1118	1600	coffe_low_poll
1119	1600	coffe_low_poll
1120	1600	other_landuse
1121	1600	coffe_low_poll
1122	1600	coffe_low_poll
1123	1600	forest
1124	1600	other_landuse
1125	1600	forest
1126	1600	coffe_low_poll
1127	1600	other_landuse
1128	1600	other_landuse
1129	1600	forest
1130	772.893	restored
1131	1600	coffe_low_poll
1132	1600	forest
1133	1600	coffe_high_poll_rest
1134	1600	coffe_high_poll_rest
1135	1600	forest
1136	1600	other_landuse
1137	1600	forest
1138	1600	forest
1139	1600	other_landuse
1140	1600	other_landuse
1141	1600	coffe_low_poll
1142	1600	other_landuse
1143	1600	coffe_low_poll
1144	1600	coffe_high_poll_rest
1145	1600	coffe_high_poll_rest
1146	1600	coffe_low_poll
1147	1600	coffe_high_poll_rest
1148	1600	other_landuse
1149	1600	other_landuse
1150	1600	other_landuse
1151	1600	forest
1152	1600	other_landuse
1153	1600	coffe_low_poll_rest
1154	1600	forest
1155	1600	forest
1156	1600	forest
1157	1600	other_landuse
1158	1600	coffe_high_poll
1159	1600	other_landuse
1160	1600	coffe_low_poll
1161	1600	coffe_low_poll_rest
1162	1600	coffe_high_poll_rest
1163	1600	forest
1164	1423.52	coffe_mid_poll_rest
1165	1600	coffe_low_poll
1166	1600	other_landuse
1167	1600	other_landuse
1168	1600	coffe_high_poll_rest
1169	1600	coffe_low_poll
1170	1600	coffe_low_poll
1171	1600	coffe_low_poll
1172	1600	other_landuse
1173	1600	other_landuse
1174	1600	other_landuse
1175	1600	forest
1176	1600	other_landuse
1177	1600	forest
1178	1600	forest
1179	1600	forest
1180	1600	forest
1181	1600	forest
1182	1600	coffe_low_poll
1183	1600	forest
1184	1600	coffe_low_poll
1185	1600	forest
1186	1600	coffe_high_poll_rest
1187	1600	forest
1188	1600	coffe_low_poll_rest
1189	1600	forest
1190	1600	forest
1191	1600	other_landuse
1192	1600	coffe_mid_poll_rest
1193	1600	other_landuse
1194	1600	coffe_low_poll
1195	1600	other_landuse
1196	1600	forest
1197	1600	restored
1198	1600	coffe_low_poll
1199	1600	forest
1200	1600	coffe_high_poll_rest
1201	1600	coffe_high_poll_rest
1202	1600	forest
1203	1600	coffe_mid_poll_rest
1204	1600	forest
1205	1600	forest
1206	1600	coffe_low_poll
1207	1600	coffe_high_poll_rest
1208	1600	coffe_mid_poll
1209	1600	restored
1210	1600	forest
1211	1600	coffe_low_poll
1212	1600	other_landuse
1213	1600	coffe_low_poll
1214	1600	other_landuse
1215	1600	coffe_high_poll_rest
1216	1600	coffe_low_poll
1217	1600	coffe_high_poll_rest
1218	1600	forest
1219	1600	coffe_high_poll_rest
1220	1600	coffe_high_poll
1221	1600	coffe_mid_poll_rest
1222	1600	forest
1223	1600	restored
1224	1600	coffe_low_poll
1225	1600	forest
1226	1600	coffe_mid_poll_rest
1227	1600	forest
1228	1600	forest
1229	1600	other_landuse
1230	1600	other_landuse
1231	1600	coffe_low_poll_rest
1232	1600	coffe_low_poll
1233	1600	other_landuse
1234	1600	forest
1235	1600	coffe_low_poll
1236	1600	coffe_high_poll
1237	1600	forest
1238	1600	coffe_high_poll_rest
1239	1600	coffe_mid_poll_rest
1240	1600	coffe_low_poll
1241	1600	forest
1242	1600	coffe_high_poll_rest
1243	1600	coffe_low_poll
1244	1600	coffe_low_poll
1245	1600	forest
1246	1600	coffe_high_poll_rest
1247	1600	coffe_high_poll_rest
1248	1600	forest
1249	1600	coffe_low_poll_rest
1250	1600	coffe_low_poll
1251	1600	coffe_high_poll_rest
1252	1600	forest
1253	1600	other_landuse
1254	1600	coffe_low_poll
1255	1600	coffe_no_poll
1256	1600	forest
1257	1600	coffe_high_poll
1258	1600	other_landuse
1259	1600	coffe_low_poll_rest
1260	1600	coffe_low_poll
1261	1600	coffe_low_poll
1262	1600	coffe_low_poll
1263	1600	coffe_high_poll
1264	1600	other_landuse
1265	1600	forest
1266	1600	forest
1267	1600	coffe_low_poll
1268	1600	coffe_mid_poll_rest
1269	1600	forest
1270	1600	other_landuse
1271	1600	forest
1272	1600	coffe_mid_poll_rest
1273	1600	forest
1274	1600	forest
1275	1600	forest
1276	1600	other_landuse
1277	1600	coffe_mid_poll_rest
1278	1600	coffe_mid_poll_rest
1279	1600	coffe_high_poll
1280	1600	other_landuse
1281	1600	other_landuse
1282	1600	forest
1283	1600	coffe_high_poll_rest
1284	1600	forest
1285	1600	coffe_low_poll
1286	1600	coffe_low_poll
1287	1600	forest
1288	1600	forest
1289	1600	coffe_low_poll
1290	1600	coffe_high_poll_rest
1291	1600	forest
1292	1600	other_landuse
1293	774.465	forest
1294	1600	other_landuse
1295	1600	coffe_low_poll
1296	1600	other_landuse
1297	1600	restored
1298	1600	forest
1299	1600	other_landuse
1300	1600	other_landuse
1301	1600	forest
1302	1600	coffe_high_poll_rest
1303	1600	coffe_low_poll
1304	1600	forest
1305	1600	coffe_low_poll
1306	1600	coffe_low_poll
1307	1600	restored
1308	1600	restored
1309	1600	forest
1310	1600	forest
1311	1600	other_landuse
1312	1600	coffe_high_poll
1313	1600	coffe_high_poll_rest
1314	1600	forest
1315	1600	forest
1316	1600	other_landuse
1317	1600	other_landuse
1318	1600	forest
1319	1600	coffe_low_poll
1320	1600	coffe_low_poll_rest
1321	1600	other_landuse
1322	1600	other_landuse
1323	1600	other_landuse
1324	1600	forest
1325	1600	forest
1326	1600	forest
1327	1600	other_landuse
1328	1600	other_landuse
1329	1600	coffe_low_poll
1330	1600	forest
1331	1600	coffe_high_poll_rest
1332	1600	coffe_high_poll_rest
1333	1600	other_landuse
1334	1600	forest
1335	1600	other_landuse
1336	1600	forest
1337	1600	coffe_low_poll
1338	1600	forest
1339	1600	coffe_mid_poll
1340	1600	coffe_high_poll_rest
1341	1600	forest
1342	1600	coffe_high_poll_rest
1343	1600	forest
1344	775.263	forest
1345	1600	coffe_low_poll
1346	1600	forest
1347	1600	forest
1348	1600	forest
1349	1600	coffe_low_poll
1350	1600	other_landuse
1351	1600	forest
1352	1600	coffe_mid_poll_rest
1353	1600	other_landuse
1354	1600	other_landuse
1355	1600	other_landuse
1356	1600	coffe_low_poll
1357	1600	other_landuse
1358	1600	coffe_high_poll_rest
1359	1600	coffe_low_poll
1360	1600	coffe_low_poll
1361	1600	forest
1362	1600	forest
1363	1600	forest
1364	1600	coffe_mid_poll_rest
1365	1600	coffe_high_poll_rest
1366	1600	coffe_low_poll
1367	1600	coffe_high_poll_rest
1368	1600	forest
1369	1600	coffe_low_poll
1370	1600	coffe_high_poll_rest
1371	1600	forest
1372	1600	restored
1373	1600	forest
1374	1600	forest
1375	1600	coffe_low_poll
1376	1600	forest
1377	1600	coffe_low_poll
1378	1600	coffe_low_poll
1379	1600	coffe_low_poll_rest
1380	1600	forest
1381	1600	forest
1382	1600	forest
1383	1600	other_landuse
1384	1600	other_landuse
1385	1600	forest
1386	1600	forest
1387	1600	coffe_mid_poll_rest
1388	1600	coffe_high_poll
1389	1600	coffe_low_poll
1390	1600	restored
1391	1600	other_landuse
1392	1600	other_landuse
1393	1600	forest
1394	1600	other_landuse
1395	1600	coffe_low_poll
1396	1600	other_landuse
1397	1600	other_landuse
1398	1600	other_landuse
1399	1600	forest
1400	1600	coffe_low_poll_rest
1401	1600	other_landuse
1402	1600	other_landuse
1403	1600	other_landuse
1404	1600	other_landuse
1405	1600	forest
1406	1600	other_landuse
1407	1600	other_landuse
1408	1600	restored
1409	1600	forest
1410	1600	forest
1411	1600	coffe_high_poll_rest
1412	1600	forest
1413	1600	coffe_low_poll_rest
1414	1600	forest
1415	1600	coffe_low_poll
1416	1600	coffe_low_poll
1417	1600	other_landuse
1418	1600	other_landuse
1419	1600	coffe_low_poll
1420	1600	other_landuse
1421	1600	coffe_low_poll
1422	1600	coffe_low_poll
1423	1600	restored
1424	1600	other_landuse
1425	1600	other_landuse
1426	1600	coffe_low_poll
1427	1600	forest
1428	1600	coffe_low_poll
1429	1600	other_landuse
1430	1600	coffe_mid_poll_rest
1431	1600	other_landuse
1432	1600	other_landuse
1433	1600	other_landuse
1434	1600	other_landuse
1435	1600	forest
1436	1600	other_landuse
1437	1600	forest
1438	1600	other_landuse
1439	1600	forest
1440	1600	forest
1441	1600	coffe_low_poll
1442	1600	coffe_low_poll
1443	1600	coffe_high_poll_rest
1444	1600	coffe_low_poll
1445	1600	forest
1446	1600	coffe_mid_poll
1447	797.166	forest
1448	1600	forest
1449	1600	coffe_high_poll_rest
1450	1600	coffe_low_poll
1451	1600	coffe_mid_poll_rest
1452	1600	coffe_low_poll
1453	1600	other_landuse
1454	1600	coffe_low_poll
1455	1600	restored
1456	1600	restored
1457	1600	coffe_low_poll_rest
1458	1600	coffe_mid_poll_rest
1459	1600	forest
1460	1600	forest
1461	774.935	forest
1462	1600	forest
1463	1420.84	coffe_low_poll_rest
1464	1600	coffe_low_poll
1465	1600	coffe_low_poll
1466	1600	forest
1467	1600	coffe_high_poll_rest
1468	1600	forest
1469	1600	coffe_low_poll
1470	1600	other_landuse
1471	1600	coffe_low_poll
1472	1600	forest
1473	798.112	forest
1474	1600	coffe_low_poll
1475	1600	other_landuse
1476	1600	forest
1477	1600	forest
1478	1600	other_landuse
1479	1600	other_landuse
1480	1600	forest
1481	1600	forest
1482	1600	coffe_low_poll
1483	1600	forest
1484	1600	other_landuse
1485	1600	coffe_high_poll_rest
1486	1600	coffe_low_poll
1487	1600	forest
1488	1600	forest
1489	1600	other_landuse
1490	1600	other_landuse
1491	1600	coffe_high_poll_rest
1492	1600	coffe_high_poll
1493	1600	other_landuse
1494	1600	forest
1495	1600	forest
1496	1600	other_landuse
1497	1600	other_landuse
1498	1600	other_landuse
1499	1600	coffe_mid_poll_rest
1500	1600	forest
1501	1600	forest
1502	1600	coffe_mid_poll_rest
1503	1600	coffe_mid_poll_rest
1504	1600	other_landuse
1505	1600	coffe_high_poll_rest
1506	1600	coffe_low_poll
1507	1600	other_landuse
1508	1600	coffe_high_poll
1509	1600	coffe_low_poll
1510	1600	other_landuse
1511	1600	coffe_low_poll
1512	1600	forest
1513	1600	other_landuse
1514	1600	forest
1515	1600	coffe_mid_poll
1516	1600	forest
1517	1600	coffe_mid_poll_rest
1518	1600	forest
1519	1600	forest
1520	1600	coffe_mid_poll
1521	1600	coffe_low_poll
1522	1600	other_landuse
1523	1600	coffe_low_poll
1524	1600	forest
1525	1600	coffe_high_poll
1526	1600	coffe_low_poll_rest
1527	1600	other_landuse
1528	1600	coffe_mid_poll_rest
1529	1600	coffe_low_poll
1530	1600	forest
1531	1600	coffe_low_poll
1532	1600	coffe_low_poll_rest
1533	1600	coffe_low_poll
1534	1600	other_landuse
1535	1600	forest
1536	1600	coffe_low_poll
1537	1600	forest
1538	1600	coffe_low_poll
1539	1600	coffe_low_poll
1540	1600	forest
1541	1600	coffe_mid_poll
1542	1600	coffe_mid_poll_rest
1543	1600	other_landuse
1544	1600	coffe_low_poll
1545	1600	coffe_low_poll
1546	1600	coffe_high_poll_rest
1547	1600	coffe_low_poll
1548	1600	other_landuse
1549	1600	other_landuse
1550	1600	coffe_high_poll_rest
1551	1600	coffe_high_poll_rest
1552	1600	other_landuse
1553	1600	coffe_low_poll
1554	1600	other_landuse
1555	1600	forest
1556	1600	other_landuse
1557	1600	other_landuse
1558	1600	coffe_mid_poll_rest
1559	1600	coffe_low_poll_rest
1560	1600	other_landuse
1561	1600	coffe_low_poll
1562	1600	other_landuse
1563	1600	other_landuse
1564	1600	forest
1565	1600	coffe_low_poll
1566	1600	coffe_low_poll
1567	1600	coffe_high_poll
1568	1600	other_landuse
1569	1600	forest
1570	1600	coffe_low_poll_rest
1571	1600	other_landuse
1572	1600	coffe_high_poll_rest
1573	1600	other_landuse
1574	1600	restored
1575	1600	coffe_high_poll_rest
1576	1600	other_landuse
1577	1600	coffe_mid_poll_rest
1578	1600	coffe_low_poll_rest
1579	1600	coffe_high_poll_rest
1580	1600	forest
1581	1600	coffe_low_poll
1582	1600	coffe_high_poll_rest
1583	1600	forest
1584	1600	restored
1585	1600	coffe_high_poll_rest
1586	1600	forest
1587	1600	other_landuse
1588	1600	forest
1589	1600	other_landuse
1590	1600	forest
1591	1600	coffe_mid_poll_rest
1592	1600	coffe_low_poll
1593	1600	forest
1594	1600	forest
1595	1600	coffe_high_poll_rest
1596	1600	coffe_high_poll_rest
1597	1600	coffe_low_poll
1598	1600	other_landuse
1599	1600	forest
1600	1600	coffe_low_poll
1601	1600	forest
1602	1600	other_landuse
1603	1600	coffe_low_poll_rest
1604	1600	other_landuse
1605	1600	coffe_high_poll_rest
1606	1600	coffe_low_poll
1607	1600	other_landuse
1608	1600	forest
1609	1600	coffe_low_poll
1610	1600	other_landuse
1611	1600	other_landuse
1612	1600	other_landuse
1613	1600	forest
1614	1600	restored
1615	1600	forest
1616	1600	forest
1617	1600	coffe_low_poll
1618	1600	coffe_low_poll
1619	1600	forest
1620	1600	other_landuse
1621	1600	other_landuse
1622	1600	forest
1623	1600	other_landuse
1624	1600	other_landuse
1625	1600	forest
1626	1600	other_landuse
1627	1600	restored
1628	1600	other_landuse
1629	1600	forest
1630	1600	coffe_low_poll
1631	1600	other_landuse
1632	1600	coffe_high_poll_rest
1633	1600	forest
1634	1600	forest
1635	1600	forest
1636	1600	forest
1637	1600	coffe_low_poll
1638	1600	other_landuse
1639	1600	other_landuse
1640	1600	coffe_low_poll
1641	1600	other_landuse
1642	1600	coffe_low_poll
1643	1600	forest
1644	1600	coffe_low_poll
1645	1600	other_landuse
1646	1600	coffe_low_poll
1647	1600	coffe_low_poll
1648	1600	forest
1649	1600	coffe_low_poll
1650	1600	forest
1651	1600	other_landuse
1652	1600	coffe_low_poll
1653	1600	forest
1654	1600	other_landuse
1655	1600	other_landuse
1656	1600	other_landuse
1657	1600	coffe_low_poll
1658	1600	coffe_mid_poll
1659	1600	other_landuse
1660	1600	forest
1661	1600	coffe_low_poll
1662	1600	coffe_low_poll
1663	1600	restored
1664	1600	other_landuse
1665	1600	coffe_low_poll
1666	1600	coffe_low_poll
1667	1600	coffe_mid_poll
1668	1600	coffe_low_poll
1669	1600	other_landuse
1670	1600	other_landuse
1671	1600	forest
1672	1600	forest
1673	1600	forest
1674	1600	forest
1675	1600	coffe_high_poll_rest
1676	1600	forest
1677	1600	coffe_mid_poll
1678	1600	other_landuse
1679	1600	forest
1680	1600	coffe_low_poll
1681	1600	other_landuse
1682	1600	other_landuse
1683	1600	other_landuse
1684	1600	coffe_mid_poll_rest
1685	1600	forest
1686	1600	forest
1687	1600	forest
1688	1600	forest
1689	1600	coffe_low_poll
1690	1600	coffe_high_poll_rest
1691	1600	other_landuse
1692	1600	other_landuse
1693	1600	forest
1694	1600	forest
1695	1600	coffe_low_poll
1696	1600	coffe_low_poll
1697	1600	forest
1698	1600	forest
1699	1600	other_landuse
1700	1600	forest
1701	1600	coffe_high_poll_rest
1702	1600	restored
1703	1600	other_landuse
1704	1600	coffe_low_poll_rest
1705	1600	forest
1706	1600	coffe_high_poll_rest
1707	1600	other_landuse
1708	1600	coffe_high_poll
1709	1600	other_landuse
1710	1600	forest
1711	1600	coffe_low_poll_rest
1712	1600	restored
1713	1600	forest
1714	1600	other_landuse
1715	1600	forest
1716	1600	coffe_low_poll
1717	1600	coffe_high_poll_rest
1718	1600	forest
1719	1600	other_landuse
1720	1600	other_landuse
1721	1600	forest
1722	1600	forest
1723	1600	forest
1724	1600	coffe_low_poll
1725	1600	coffe_high_poll_rest
1726	1600	coffe_high_poll
1727	1600	other_landuse
1728	1600	forest
1729	1600	coffe_mid_poll_rest
1730	1600	coffe_low_poll
1731	1600	coffe_low_poll
1732	1600	coffe_low_poll
1733	1600	other_landuse
1734	1600	forest
1735	1600	forest
1736	1600	coffe_high_poll_rest
1737	1600	coffe_low_poll
1738	1600	coffe_low_poll
1739	1600	other_landuse
1740	1600	forest
1741	1420.15	coffe_no_poll
1742	1600	coffe_low_poll
1743	1600	coffe_low_poll
1744	1600	forest
1745	1600	forest
1746	1600	coffe_low_poll
1747	1600	coffe_low_poll
1748	1600	coffe_low_poll
1749	1600	coffe_high_poll_rest
1750	1600	coffe_low_poll
1751	797.171	other_landuse
1752	1600	forest
1753	1600	coffe_low_poll_rest
1754	1600	forest
1755	1600	coffe_high_poll_rest
1756	798.246	coffe_low_poll
1757	1600	forest
1758	1600	coffe_high_poll_rest
1759	1600	coffe_low_poll
1760	1600	forest
1761	1600	forest
1762	1600	forest
1763	1600	other_landuse
1764	1600	coffe_low_poll_rest
1765	1600	forest
1766	1600	other_landuse
1767	1600	coffe_mid_poll
1768	1600	coffe_low_poll
1769	1600	coffe_low_poll
1770	1600	forest
1771	1600	other_landuse
1772	1600	other_landuse
1773	1600	restored
1774	1600	other_landuse
1775	1600	other_landuse
1776	1600	coffe_high_poll_rest
1777	1600	coffe_high_poll_rest
1778	1600	forest
1779	1600	coffe_high_poll_rest
1780	1600	coffe_low_poll
1781	1600	forest
1782	1600	coffe_low_poll
1783	1600	coffe_low_poll
1784	1600	coffe_low_poll
1785	1600	restored
1786	1600	forest
1787	1600	coffe_mid_poll
1788	1600	coffe_high_poll_rest
1789	1600	forest
1790	1600	forest
1791	1600	other_landuse
1792	1600	forest
1793	1600	coffe_low_poll
1794	1600	forest
1795	1600	coffe_high_poll_rest
1796	1600	coffe_low_poll
1797	1600	forest
1798	1600	coffe_low_poll
1799	1600	forest
1800	1600	forest
1801	1600	forest
1802	1600	coffe_low_poll
1803	1600	coffe_low_poll_rest
1804	1600	forest
1805	1600	coffe_low_poll_rest
1806	1600	coffe_low_poll
1807	1600	forest
1808	1600	forest
1809	1600	forest
1810	1600	other_landuse
1811	1600	forest
1812	1600	coffe_low_poll
1813	1600	coffe_low_poll
1814	1600	forest
1815	1600	coffe_high_poll_rest
1816	1600	other_landuse
1817	1600	forest
1818	1600	coffe_low_poll
1819	1600	other_landuse
1820	1600	coffe_low_poll
1821	1600	coffe_low_poll
1822	1600	other_landuse
1823	1600	coffe_mid_poll
1824	1600	forest
1825	1600	other_landuse
1826	1600	coffe_mid_poll
1827	1600	coffe_mid_poll_rest
1828	1600	forest
1829	1600	other_landuse
1830	1600	other_landuse
1831	1600	other_landuse
1832	1600	forest
1833	1600	other_landuse
1834	1600	other_landuse
1835	1600	forest
1836	1600	restored
1837	1600	coffe_high_poll_rest
1838	1600	coffe_high_poll_rest
1839	1600	coffe_high_poll_rest
1840	1600	forest
1841	1600	other_landuse
1842	1600	forest
1843	1600	coffe_low_poll_rest
1844	1600	coffe_low_poll
1845	1600	forest
1846	1600	forest
1847	1600	coffe_low_poll
1848	1600	coffe_low_poll
1849	1600	forest
1850	1600	coffe_low_poll_rest
1851	1600	restored
1852	1600	restored
1853	1600	coffe_low_poll
1854	1600	coffe_high_poll_rest
1855	1600	coffe_high_poll_rest
1856	1600	other_landuse
1857	1600	forest
1858	1600	forest
1859	1600	forest
1860	1600	other_landuse
1861	1600	coffe_high_poll_rest
1862	1600	coffe_low_poll_rest
1863	1600	coffe_low_poll
1864	1600	restored
1865	1600	coffe_low_poll_rest
1866	1600	coffe_high_poll_rest
1867	1600	other_landuse
1868	1600	other_landuse
1869	1600	forest
1870	1600	coffe_high_poll_rest
1871	1600	other_landuse
1872	1600	forest
1873	1600	forest
1874	1600	forest
1875	1600	coffe_low_poll
1876	1600	forest
1877	1600	forest
1878	1600	coffe_low_poll
1879	1600	forest
1880	1600	forest
1881	1600	coffe_low_poll
1882	1600	forest
1883	1600	restored
1884	1600	forest
1885	1600	coffe_low_poll
1886	1600	coffe_low_poll
1887	1600	other_landuse
1888	1600	coffe_mid_poll_rest
1889	1600	coffe_low_poll
1890	1600	coffe_low_poll_rest
1891	1600	restored
1892	1600	forest
1893	1600	forest
1894	1600	coffe_low_poll
1895	1600	coffe_high_poll
1896	1600	forest
1897	1600	restored
1898	1600	coffe_low_poll_rest
1899	1600	other_landuse
1900	1600	other_landuse
1901	1600	forest
1902	1600	coffe_low_poll
1903	1600	coffe_high_poll_rest
1904	1600	coffe_low_poll
1905	1600	forest
1906	1600	other_landuse
1907	1600	coffe_low_poll_rest
1908	1600	other_landuse
1909	1600	coffe_low_poll
1910	1600	other_landuse
1911	1600	coffe_low_poll
1912	1600	forest
1913	1600	coffe_low_poll
1914	1600	coffe_high_poll_rest
1915	1600	other_landuse
1916	1600	coffe_low_poll
1917	1600	other_landuse
1918	1600	other_landuse
1919	1600	other_landuse
1920	1600	forest
1921	1600	coffe_high_poll_rest
1922	1600	forest
1923	1600	other_landuse
1924	1600	forest
1925	1600	forest
1926	1600	other_landuse
1927	1600	coffe_mid_poll_rest
1928	1600	coffe_mid_poll_rest
1929	774.77	forest
1930	1600	forest
1931	1600	other_landuse
1932	1600	coffe_high_poll_rest
1933	1600	coffe_high_poll_rest
1934	1600	coffe_low_poll
1935	1600	forest
1936	1600	coffe_high_poll_rest
1937	1600	coffe_low_poll_rest
1938	1600	coffe_low_poll
1939	1600	coffe_low_poll_rest
1940	1600	coffe_low_poll
1941	1600	coffe_low_poll
1942	1600	coffe_low_poll
1943	1600	forest
1944	1600	coffe_high_poll_rest
1945	1600	coffe_mid_poll
1946	1600	coffe_low_poll
1947	1600	forest
1948	1600	forest
1949	1600	forest
1950	1600	coffe_low_poll
1951	1600	forest
1952	1600	forest
1953	1600	other_landuse
1954	1600	other_landuse
1955	1600	coffe_low_poll
1956	1600	other_landuse
1957	1600	restored
1958	1600	forest
1959	1600	forest
1960	1600	forest
1961	1600	other_landuse
1962	1600	coffe_mid_poll
1963	1600	other_landuse
1964	1600	other_landuse
1965	1600	coffe_low_poll_rest
1966	1600	forest
1967	1600	coffe_low_poll
1968	1600	forest
1969	1600	forest
1970	1600	other_landuse
1971	1600	other_landuse
1972	1600	coffe_low_poll
1973	1600	coffe_high_poll_rest
1974	1600	forest
1975	1600	forest
1976	1600	forest
1977	1600	other_landuse
1978	1600	other_landuse
1979	1600	forest
1980	1600	forest
1981	1600	forest
1982	1600	coffe_low_poll_rest
1983	1600	forest
1984	1600	coffe_low_poll
1985	1600	other_landuse
1986	1600	coffe_low_poll
1987	1600	coffe_low_poll_rest
1988	1600	coffe_low_poll_rest
1989	1600	coffe_low_poll
1990	1600	coffe_low_poll
1991	1600	forest
1992	1600	coffe_high_poll_rest
1993	1600	coffe_high_poll_rest
1994	1600	coffe_high_poll_rest
1995	1600	restored
1996	1600	coffe_low_poll
1997	1600	other_landuse
1998	1600	coffe_low_poll
1999	1600	coffe_high_poll_rest
[truncated: 60,249 more rows]
