# Supplementary material for: Optimal restoration for pollination services increases forest cover while doubling agricultural profits
Source: PLoS Biol. 2023 May 23;21(5):e3002107. doi: 10.1371/journal.pbio.3002107 (PMC10204975; doi:10.1371/journal.pbio.3002107)
Supplement: S2 Data — (XLSX) [file pbio.3002107.s003.xlsx]

## Sheet: Table_data_fig3
Context	goals	NPV	Forest
Only restoration	Profit focus	32718	148922
Only restoration	rest	32709	148927
Only restoration	rest	32682	152301
Only restoration	rest	32707	153220
Only restoration	rest	32724	154005
Only restoration	rest	32727	154021
Only restoration	rest	31408	160546
Only restoration	Balanced	26567	170750
Only restoration	rest	17266	182235
Only restoration	rest	9007	189960
Only restoration	Conservation focus	-6959	201039
Only restoration	rest	-6959	201039
Only restoration	rest	-6959	201039
Expansion and restoration	Profit focus	44384	138839
Expansion and restoration	rest	44376	138851
Expansion and restoration	rest	44365	138851
Expansion and restoration	rest	44322	143173
Expansion and restoration	rest	44359	143713
Expansion and restoration	rest	43633	151053
Expansion and restoration	rest	40830	158076
Expansion and restoration	rest	38290	161626
Expansion and restoration	Balanced	33722	169226
Expansion and restoration	rest	27218	177534
Expansion and restoration	rest	-6959	201039
Expansion and restoration	rest	-6959	201039
Expansion and restoration	rest	-6959	201039
Expansion and restoration	Conservation focus	-6959	201039
Baseline	Baseline	12701	143994
