# Supplementary material for: Optimal restoration for pollination services increases forest cover while doubling agricultural profits
Source: PLoS Biol. 2023 May 23;21(5):e3002107. doi: 10.1371/journal.pbio.3002107 (PMC10204975; doi:10.1371/journal.pbio.3002107)
Supplement: S3 Data — (XLSX) [file pbio.3002107.s004.xlsx]

## Sheet: Table_Data_Fig4
Context	Goals	Time_step	change_NPV_baseline	change_forest_baseline
Only restoration	Profit focus	1 (5 yrs)	137	2.73426
Only restoration	Balanced	1 (5 yrs)	98	15.2257
Only restoration	Conservation focus	1 (5 yrs)	-46	27.3177
Expansion and restoration	Profit focus	1 (5 yrs)	226.541	-53.1928
Expansion and restoration	Balanced	1 (5 yrs)	74.8368	17.9762
Expansion and restoration	Conservation focus	1 (5 yrs)	-45.973	27.3177
Only restoration	Profit focus	8 (40 yrs)	158	3.42229
Only restoration	Balanced	8 (40 yrs)	109	18.5814
Only restoration	Conservation focus	8 (40 yrs)	-155	39.616
Expansion and restoration	Profit focus	8 (40 yrs)	249.449	-3.58032
Expansion and restoration	Balanced	8 (40 yrs)	165.508	17.5232
Expansion and restoration	Conservation focus	8 (40 yrs)	-154.792	39.616
