# Supplementary material for: Optimal restoration for pollination services increases forest cover while doubling agricultural profits
Source: PLoS Biol. 2023 May 23;21(5):e3002107. doi: 10.1371/journal.pbio.3002107 (PMC10204975; doi:10.1371/journal.pbio.3002107)
Supplement: S4 Data — (XLSX) [file pbio.3002107.s005.xlsx]

## Sheet: Table_Data_Fig5
Context	Goal	Time_step	Lambda	NPV	Forest
Only restoration	Profit focus	1 (5 yrs)	0.0001	30110.7	147931
Only restoration	Profit focus	2 (10 yrs)	0.0001	32367.7	148841
Only restoration	Profit focus	3 (15 yrs)	0.0001	32695.9	148921
Only restoration	Profit focus	4 (20 yrs)	0.0001	32717.8	148922
Only restoration	Profit focus	5 (25 yrs)	0.0001	32718	148922
Only restoration	Profit focus	6 (30 yrs)	0.0001	32718	148922
Only restoration	Profit focus	7 (35 yrs)	0.0001	32718	148922
Only restoration	Profit focus	8 (40 yrs)	0.0001	32718	148922
Only restoration	Balanced	1 (5 yrs)	0.068	25111	165918
Only restoration	Balanced	2 (10 yrs)	0.068	25946	169632
Only restoration	Balanced	3 (15 yrs)	0.068	26336.9	170663
Only restoration	Balanced	4 (20 yrs)	0.068	26545.8	170750
Only restoration	Balanced	5 (25 yrs)	0.068	26566.6	170750
Only restoration	Balanced	6 (30 yrs)	0.068	26566.6	170750
Only restoration	Balanced	7 (35 yrs)	0.068	26566.6	170750
Only restoration	Balanced	8 (40 yrs)	0.068	26566.6	170750
Only restoration	Conservation focus	1 (5 yrs)	0.62	6861.97	183330
Only restoration	Conservation focus	2 (10 yrs)	0.62	-4841.46	197301
Only restoration	Conservation focus	3 (15 yrs)	0.62	-7307.9	200752
Only restoration	Conservation focus	4 (20 yrs)	0.62	-7029.11	201039
Only restoration	Conservation focus	5 (25 yrs)	0.62	-6959.15	201039
Only restoration	Conservation focus	6 (30 yrs)	0.62	-6959.15	201039
Only restoration	Conservation focus	7 (35 yrs)	0.62	-6959.15	201039
Only restoration	Conservation focus	8 (40 yrs)	0.62	-6959.15	201039
Expansion and restoration	Profit focus	1 (5 yrs)	0.0001	41474	67399.6
Expansion and restoration	Profit focus	2 (10 yrs)	0.0001	43781.9	77932.1
Expansion and restoration	Profit focus	3 (15 yrs)	0.0001	44363.5	87206.1
Expansion and restoration	Profit focus	4 (20 yrs)	0.0001	44383.4	97392.6
Expansion and restoration	Profit focus	5 (25 yrs)	0.0001	44382.9	107757
Expansion and restoration	Profit focus	6 (30 yrs)	0.0001	44382.9	118114
Expansion and restoration	Profit focus	7 (35 yrs)	0.0001	44381.8	128477
Expansion and restoration	Profit focus	8 (40 yrs)	0.0001	44383.5	138839
Expansion and restoration	Balanced	1 (5 yrs)	0.0812	22206	169879
Expansion and restoration	Balanced	2 (10 yrs)	0.0812	22539.8	173904
Expansion and restoration	Balanced	3 (15 yrs)	0.0812	29552.6	167730
Expansion and restoration	Balanced	4 (20 yrs)	0.0812	32930.2	162125
Expansion and restoration	Balanced	5 (25 yrs)	0.0812	30780.2	164301
Expansion and restoration	Balanced	6 (30 yrs)	0.0812	30266.3	166788
Expansion and restoration	Balanced	7 (35 yrs)	0.0812	35949.8	163667
Expansion and restoration	Balanced	8 (40 yrs)	0.0812	33722.1	169226
Expansion and restoration	Conservation focus	1 (5 yrs)	2.1	6861.97	183330
Expansion and restoration	Conservation focus	2 (10 yrs)	2.1	-4841.46	197301
Expansion and restoration	Conservation focus	3 (15 yrs)	2.1	-7307.9	200752
Expansion and restoration	Conservation focus	4 (20 yrs)	2.1	-7029.11	201039
Expansion and restoration	Conservation focus	5 (25 yrs)	2.1	-6959.15	201039
Expansion and restoration	Conservation focus	6 (30 yrs)	2.1	-6959.15	201039
Expansion and restoration	Conservation focus	7 (35 yrs)	2.1	-6959.15	201039
Expansion and restoration	Conservation focus	8 (40 yrs)	2.1	-6959.15	201039
