# Supplementary material for: Optimal restoration for pollination services increases forest cover while doubling agricultural profits
Source: PLoS Biol. 2023 May 23;21(5):e3002107. doi: 10.1371/journal.pbio.3002107 (PMC10204975; doi:10.1371/journal.pbio.3002107)
Supplement: S5 Data — (XLSX) [file pbio.3002107.s006.xlsx]

## Sheet: Sheet1
Context	Goal	Sensitivity	Time_step	NPV	change_NPV_baseline	Forest	change_forest_baseline
Only restoration	Profit focus	Original	1	30110.7	137	147931	2.73426
Only restoration	Profit focus	Original	8	32718	158	148922	3.42229
Only restoration	Profit focus	+25 forest intact	1	35122.4	177	148604	3.20164
Only restoration	Profit focus	+25 forest intact	8	37753.7	197	149625	3.91041
Only restoration	Profit focus	-25 forest intact	1	27343.3	115	150384	4
Only restoration	Profit focus	-25 forest intact	8	30255.7	138	151614	5
Only restoration	Profit focus	+25 forest restored	1	34096.2	168	150216	4
Only restoration	Profit focus	+25 forest restored	8	38250	201	151571	5
Only restoration	Profit focus	-25 forest restored	1	27875.7	119	148529	3
Only restoration	Profit focus	-25 forest restored	8	29375.6	131	149489	4
Only restoration	Profit focus	+25 restoration cost	1	29980.6	136	147920	3
Only restoration	Profit focus	+25 restoration cost	8	32873.1	159	149133	4
Only restoration	Profit focus	-25 restoration cost	1	30328	139	152883	6
Only restoration	Profit focus	-25 restoration cost	8	33024.1	160	154013	7
Only restoration	Profit focus	+25 no pollination	1	30542.6	140	147905	3
Only restoration	Profit focus	+25 no pollination	8	32744	158	148909	3
Only restoration	Profit focus	-25 no pollination	1	29684.7	134	147931	3
Only restoration	Profit focus	-25 no pollination	8	32737	158	148936	3
Only restoration	Profit focus	12% discount rate	1	22032.3	73	147896	3
Only restoration	Profit focus	12% discount rate	8	24088.8	90	149123	4
Only restoration	Profit focus	6% discount rate	1	43373.4	241	152935	6
Only restoration	Profit focus	6% discount rate	8	47906.4	277	154323	7
Only restoration	Profit focus	10% plant killing	1	30110.7	137	147931	3
Only restoration	Profit focus	10% plant killing	8	32986.3	160	147589	2
Only restoration	Profit focus	30% plant killing	1	30110.7	137	147931	3
Only restoration	Profit focus	30% plant killing	8	32945.6	159	146224	2
Only restoration	Profit focus	50% plant killing	1	30110.7	137	147931	3
Only restoration	Profit focus	50% plant killing	8	32582.6	157	145832	1
Expansion and restoration	Profit focus	Original	1	41474	226.541	67399.6	-53.1928
Expansion and restoration	Profit focus	Original	8	44383.5	249.449	138839	-3.58032
Expansion and restoration	Profit focus	+25 forest intact	1	49330.9	288.402	68002.5	-52.7741
Expansion and restoration	Profit focus	+25 forest intact	8	52261.5	311.476	139547	-3.08858
Expansion and restoration	Profit focus	-25 forest intact	1	35958.3	183.114	70090.7	-51.3239
Expansion and restoration	Profit focus	-25 forest intact	8	38550.5	203.523	141139	-1.98302
Expansion and restoration	Profit focus	+25 forest restored	1	45452.4	257.865	69913.9	-51.4466
Expansion and restoration	Profit focus	+25 forest restored	8	49160.1	287.057	141110	-2.00298
Expansion and restoration	Profit focus	-25 forest restored	1	39234.9	208.912	68011.5	-52.7679
Expansion and restoration	Profit focus	-25 forest restored	8	40937.8	222.32	139363	-3.21632
Expansion and restoration	Profit focus	+25 restoration cost	1	41321.2	225	67426.9	-53
Expansion and restoration	Profit focus	+25 restoration cost	8	44188.7	248	138787	-4
Expansion and restoration	Profit focus	-25 restoration cost	1	41670	228	72354.6	-50
Expansion and restoration	Profit focus	-25 restoration cost	8	44680.1	252	143956	0
Expansion and restoration	Profit focus	+25 no pollination	1	41890.8	230	67375.6	-53
Expansion and restoration	Profit focus	+25 no pollination	8	44370.3	249	138838	-4
Expansion and restoration	Profit focus	-25 no pollination	1	41031.3	223	67428.4	-53
Expansion and restoration	Profit focus	-25 no pollination	8	44003.3	246	138845	-4
Expansion and restoration	Profit focus	12% discount rate	1	30383.1	139	68126.5	-53
Expansion and restoration	Profit focus	12% discount rate	8	32409.3	155	138766	-4
Expansion and restoration	Profit focus	6% discount rate	1	59230.2	366	73269.8	-49
Expansion and restoration	Profit focus	6% discount rate	8	63849.1	403	144004	0
Expansion and restoration	Profit focus	10% plant killing	1	41474	227	67399.6	-53
Expansion and restoration	Profit focus	10% plant killing	8	44361.5	249	137202	-5
Expansion and restoration	Profit focus	30% plant killing	1	41474	227	67399.6	-53
Expansion and restoration	Profit focus	30% plant killing	8	44206.2	248	135906	-6
Expansion and restoration	Profit focus	50% plant killing	1	41474	227	67399.6	-53
Expansion and restoration	Profit focus	50% plant killing	8	44097.7	247	135536	-6
Only restoration	Balanced	Original	1	25111	98	165918	15.2257
Only restoration	Balanced	Original	8	26566.6	109	170750	18.5814
Only restoration	Balanced	+25 forest intact	1	30790	142	163751	13.7206
Only restoration	Balanced	+25 forest intact	8	32407.2	155	168476	17.0024
Only restoration	Balanced	-25 forest intact	1	21567.1	70	168705	17
Only restoration	Balanced	-25 forest intact	8	22710.4	79	173383	20
Only restoration	Balanced	+25 forest restored	1	29534.5	133	164990	15
Only restoration	Balanced	+25 forest restored	8	33258	162	169402	18
Only restoration	Balanced	-25 forest restored	1	29534.5	133	164990	15
Only restoration	Balanced	-25 forest restored	8	33258	162	169402	18
Only restoration	Balanced	+25 restoration cost	1	24893.7	96	165382	15
Only restoration	Balanced	+25 restoration cost	8	26427.2	108	168779	17
Only restoration	Balanced	-25 restoration cost	1	24785.9	95	167236	16
Only restoration	Balanced	-25 restoration cost	8	26057.9	105	172054	19
Only restoration	Balanced	+25 no pollination	1	25537	101	165918	15
Only restoration	Balanced	+25 no pollination	8	26566.6	109	170743	19
Only restoration	Balanced	-25 no pollination	1	24685.2	94	165920	15
Only restoration	Balanced	-25 no pollination	8	26564.9	109	170752	19
Only restoration	Balanced	12% discount rate	1	15237.4	20	170653	19
Only restoration	Balanced	12% discount rate	8	15505.3	22	176276	22
Only restoration	Balanced	6% discount rate	1	38542.2	203	163310	13
Only restoration	Balanced	6% discount rate	8	42638.5	236	166662	16
Only restoration	Balanced	10% plant killing	1	25111	98	165918	15
Only restoration	Balanced	10% plant killing	8	28142.6	122	162977	13
Only restoration	Balanced	30% plant killing	1	25111	98	165918	15
Only restoration	Balanced	30% plant killing	8	28484.3	124	157812	10
Only restoration	Balanced	50% plant killing	1	25111	98	165918	15
Only restoration	Balanced	50% plant killing	8	28104	121	156758	9
Expansion and restoration	Balanced	Original	1	22206	74.8368	169879	17.9762
Expansion and restoration	Balanced	Original	8	33722.1	165.508	169226	17.5232
Expansion and restoration	Balanced	+25 forest intact	1	29279.4	130.528	165755	15.1126
Expansion and restoration	Balanced	+25 forest intact	8	42666.9	235.933	165095	14.6539
Expansion and restoration	Balanced	-25 forest intact	1	19950.7	57.0795	171196	18.8907
Expansion and restoration	Balanced	-25 forest intact	8	29637.7	133.35	170666	18.5232
Expansion and restoration	Balanced	+25 forest restored	1	27596.5	117.279	168131	16.7626
Expansion and restoration	Balanced	+25 forest restored	8	40901.9	222.036	167410	16.2615
Expansion and restoration	Balanced	-25 forest restored	1	19829.1	56.1227	169834	17.9452
Expansion and restoration	Balanced	-25 forest restored	8	28752.8	126.382	171608	19.1774
Expansion and restoration	Balanced	+25 restoration cost	1	21930.4	73	169383	18
Expansion and restoration	Balanced	+25 restoration cost	8	33346.1	163	168517	17
Expansion and restoration	Balanced	-25 restoration cost	1	22584.1	78	170294	18
Expansion and restoration	Balanced	-25 restoration cost	8	33911.4	167	170433	18
Expansion and restoration	Balanced	+25 no pollination	1	22617.7	78	169882	18
Expansion and restoration	Balanced	+25 no pollination	8	33450.1	163	169229	18
Expansion and restoration	Balanced	-25 no pollination	1	21783.6	72	169878	18
Expansion and restoration	Balanced	-25 no pollination	8	33824.4	166	169239	18
Expansion and restoration	Balanced	12% discount rate	1	11324.3	-11	175846	22
Expansion and restoration	Balanced	12% discount rate	8	17393.5	37	179804	25
Expansion and restoration	Balanced	6% discount rate	1	38425.4	203	163866	14
Expansion and restoration	Balanced	6% discount rate	8	56796	347	162019	13
Expansion and restoration	Balanced	10% plant killing	1	22206	75	169879	18
Expansion and restoration	Balanced	10% plant killing	8	35806.5	182	160311	11
Expansion and restoration	Balanced	30% plant killing	1	22206	75	169879	18
Expansion and restoration	Balanced	30% plant killing	8	36384.4	186	154215	7
Expansion and restoration	Balanced	50% plant killing	1	22206	75	169879	18
Expansion and restoration	Balanced	50% plant killing	8	35984.8	183	153368	7
Only restoration	Conservation focus	Original	1	6861.97	-46	183330	27.3177
Only restoration	Conservation focus	Original	8	-6959.15	-155	201039	39.616
Only restoration	Conservation focus	+25 forest intact	1	6861.97	-46	183330	27.3177
Only restoration	Conservation focus	+25 forest intact	8	-6959.15	-155	201039	39.616
Only restoration	Conservation focus	-25 forest intact	1	6861.97	-46	183330	27
Only restoration	Conservation focus	-25 forest intact	8	-6959.15	-155	201039	40
Only restoration	Conservation focus	+25 forest restored	1	9236.5	-27	183330	27
Only restoration	Conservation focus	+25 forest restored	8	-6959.15	-155	201039	40
Only restoration	Conservation focus	-25 forest restored	1	4487.45	-65	183330	27
Only restoration	Conservation focus	-25 forest restored	8	-6959.15	-155	201039	40
Only restoration	Conservation focus	+25 restoration cost	1	5775.8	-55	183330	27
Only restoration	Conservation focus	+25 restoration cost	8	-8698.94	-168	201039	40
Only restoration	Conservation focus	-25 restoration cost	1	7948.14	-37	183330	27
Only restoration	Conservation focus	-25 restoration cost	8	-5219.36	-141	201039	40
Only restoration	Conservation focus	+25 no pollination	1	7289.11	-43	183330	27
Only restoration	Conservation focus	+25 no pollination	8	-6959.15	-155	201039	40
Only restoration	Conservation focus	-25 no pollination	1	6434.84	-49	183330	27
Only restoration	Conservation focus	-25 no pollination	8	-6959.15	-155	201039	40
Only restoration	Conservation focus	12% discount rate	1	3948.16	-69	183330	27
Only restoration	Conservation focus	12% discount rate	8	-6668.83	-153	201039	40
Only restoration	Conservation focus	6% discount rate	1	11728.6	-8	183330	27
Only restoration	Conservation focus	6% discount rate	8	-7274.15	-157	201039	40
Only restoration	Conservation focus	10% plant killing	1	6861.97	-46	183330	27
Only restoration	Conservation focus	10% plant killing	8	-6013.08	-147	187856	30
Only restoration	Conservation focus	30% plant killing	1	6861.97	-46	183330	27
Only restoration	Conservation focus	30% plant killing	8	-5012.13	-139	177891	24
Only restoration	Conservation focus	50% plant killing	1	6861.97	-46	183330	27
Only restoration	Conservation focus	50% plant killing	8	-4470.76	-135	174983	22
Expansion and restoration	Conservation focus	Original	1	6861.97	-45.973	183330	27.3177
Expansion and restoration	Conservation focus	Original	8	-6959.15	-154.792	201039	39.616
Expansion and restoration	Conservation focus	+25 forest intact	1	6861.97	-45.973	183330	27.3177
Expansion and restoration	Conservation focus	+25 forest intact	8	-6959.15	-154.792	201039	39.616
Expansion and restoration	Conservation focus	-25 forest intact	1	6861.97	-45.973	183330	27.3177
Expansion and restoration	Conservation focus	-25 forest intact	8	-6959.15	-154.792	201039	39.616
Expansion and restoration	Conservation focus	+25 forest restored	1	9236.5	-27.2774	183330	27.3177
Expansion and restoration	Conservation focus	+25 forest restored	8	-6959.15	-154.792	201039	39.616
Expansion and restoration	Conservation focus	-25 forest restored	1	4487.44	-64.6686	183330	27.3178
Expansion and restoration	Conservation focus	-25 forest restored	8	-6959.15	-154.792	201039	39.616
Expansion and restoration	Conservation focus	+25 restoration cost	1	5775.8	-55	183330	27
Expansion and restoration	Conservation focus	+25 restoration cost	8	-8698.94	-168	201039	40
Expansion and restoration	Conservation focus	-25 restoration cost	1	7948.14	-37	183330	27
Expansion and restoration	Conservation focus	-25 restoration cost	8	-5219.36	-141	201039	40
Expansion and restoration	Conservation focus	+25 no pollination	1	7289.11	-43	183330	27
Expansion and restoration	Conservation focus	+25 no pollination	8	-6959.15	-155	201039	40
Expansion and restoration	Conservation focus	-25 no pollination	1	6434.84	-49	183330	27
Expansion and restoration	Conservation focus	-25 no pollination	8	-6959.15	-155	201039	40
Expansion and restoration	Conservation focus	12% discount rate	1	3948.16	-69	183330	27
Expansion and restoration	Conservation focus	12% discount rate	8	-6668.83	-153	201039	40
Expansion and restoration	Conservation focus	6% discount rate	1	11728.6	-8	183330	27
Expansion and restoration	Conservation focus	6% discount rate	8	-7274.15	-157	201039	40
Expansion and restoration	Conservation focus	10% plant killing	1	6861.97	-46	183330	27
Expansion and restoration	Conservation focus	10% plant killing	8	-6326.51	-150	187853	30
Expansion and restoration	Conservation focus	30% plant killing	1	6861.97	-46	183330	27
Expansion and restoration	Conservation focus	30% plant killing	8	-5352.82	-142	177803	23
Expansion and restoration	Conservation focus	50% plant killing	1	6861.97	-46	183330	27
Expansion and restoration	Conservation focus	50% plant killing	8	-4634.95	-136	175000	22
