# Supplementary material for: Optimal restoration for pollination services increases forest cover while doubling agricultural profits
Source: PLoS Biol. 2023 May 23;21(5):e3002107. doi: 10.1371/journal.pbio.3002107 (PMC10204975; doi:10.1371/journal.pbio.3002107)
Supplement: S6 Data — Supporting data for Fig 2.1 in S1 Appendix. (XLSX) [file pbio.3002107.s007.xlsx]

## Sheet: Table_Data_S1_Fig2.1
Grid	MAJORITY	Category
1	5	Highest
2	5	Highest
3	5	Highest
4	3	Mid
5	5	Highest
6	5	Highest
7	4	High
9	5	Highest
10	4	High
11	5	Highest
12	3	Mid
13	2	Low
14	5	Highest
15	3	Mid
16	4	High
18	3	Mid
19	5	Highest
20	4	High
21	4	High
22	3	Mid
23	2	Low
24	4	High
25	4	High
26	2	Low
27	4	High
28	5	Highest
29	4	High
32	4	High
33	5	Highest
35	2	Low
36	3	Mid
37	4	High
38	5	Highest
40	3	Mid
41	3	Mid
42	4	High
44	3	Mid
45	3	Mid
46	4	High
47	4	High
48	5	Highest
49	5	Highest
50	4	High
51	3	Mid
52	4	High
53	1	Lowest
55	4	High
56	4	High
57	5	Highest
58	3	Mid
59	1	Lowest
60	4	High
62	5	Highest
63	5	Highest
65	3	Mid
67	5	Highest
68	5	Highest
69	1	Lowest
70	5	Highest
71	4	High
72	4	High
74	4	High
75	4	High
76	4	High
77	4	High
78	5	Highest
81	4	High
82	5	Highest
83	3	Mid
84	5	Highest
85	4	High
86	3	Mid
87	3	Mid
88	4	High
91	2	Low
92	4	High
93	4	High
94	5	Highest
95	4	High
96	3	Mid
97	4	High
98	3	Mid
99	5	Highest
101	2	Low
102	4	High
103	3	Mid
104	2	Low
105	4	High
106	4	High
107	4	High
108	5	Highest
109	4	High
111	4	High
112	4	High
114	3	Mid
115	4	High
116	3	Mid
117	4	High
118	3	Mid
119	4	High
120	4	High
122	4	High
123	4	High
124	5	Highest
125	4	High
126	4	High
127	3	Mid
128	4	High
129	4	High
130	4	High
131	5	Highest
132	3	Mid
133	2	Low
134	5	Highest
135	4	High
136	1	Lowest
138	1	Lowest
140	4	High
141	4	High
142	4	High
143	5	Highest
144	4	High
145	4	High
146	1	Lowest
149	3	Mid
151	3	Mid
152	4	High
153	4	High
154	4	High
155	1	Lowest
157	4	High
159	5	Highest
160	4	High
161	2	Low
163	2	Low
164	4	High
165	4	High
166	4	High
167	2	Low
168	5	Highest
171	3	Mid
172	4	High
174	2	Low
175	2	Low
176	5	Highest
177	3	Mid
178	4	High
179	5	Highest
180	3	Mid
181	1	Lowest
182	2	Low
183	3	Mid
184	5	Highest
185	3	Mid
186	5	Highest
188	4	High
189	4	High
190	4	High
191	5	Highest
192	3	Mid
193	4	High
194	3	Mid
196	1	Lowest
197	4	High
198	5	Highest
199	4	High
200	4	High
201	5	Highest
202	5	Highest
203	5	Highest
204	3	Mid
205	5	Highest
206	4	High
207	3	Mid
208	4	High
209	3	Mid
210	4	High
212	3	Mid
214	3	Mid
215	3	Mid
217	5	Highest
218	3	Mid
219	3	Mid
221	3	Mid
222	3	Mid
224	3	Mid
225	3	Mid
226	5	Highest
229	4	High
230	4	High
231	3	Mid
232	4	High
233	5	Highest
234	4	High
235	4	High
237	5	Highest
238	5	Highest
239	3	Mid
240	2	Low
241	4	High
242	5	Highest
243	4	High
244	4	High
245	4	High
246	5	Highest
247	3	Mid
248	5	Highest
250	5	Highest
251	5	Highest
252	5	Highest
253	5	Highest
254	4	High
255	3	Mid
256	5	Highest
257	4	High
258	4	High
259	3	Mid
260	4	High
262	5	Highest
263	4	High
264	5	Highest
266	3	Mid
267	4	High
268	3	Mid
269	4	High
271	4	High
272	3	Mid
273	4	High
274	5	Highest
276	4	High
277	4	High
278	4	High
279	4	High
280	4	High
281	4	High
282	1	Lowest
283	5	Highest
285	4	High
286	2	Low
287	3	Mid
289	5	Highest
290	3	Mid
291	4	High
292	5	Highest
293	3	Mid
294	4	High
295	3	Mid
296	2	Low
297	4	High
298	3	Mid
299	3	Mid
300	4	High
301	4	High
302	4	High
303	4	High
304	5	Highest
305	5	Highest
306	5	Highest
307	4	High
308	2	Low
309	3	Mid
310	3	Mid
311	3	Mid
312	3	Mid
313	2	Low
315	4	High
316	3	Mid
317	2	Low
318	4	High
319	4	High
320	4	High
321	5	Highest
322	4	High
323	2	Low
324	4	High
326	4	High
328	4	High
329	3	Mid
332	4	High
333	3	Mid
334	4	High
335	4	High
336	4	High
337	4	High
338	5	Highest
339	4	High
341	4	High
342	4	High
343	3	Mid
346	4	High
348	3	Mid
349	5	Highest
351	4	High
352	4	High
353	3	Mid
354	4	High
355	5	Highest
356	4	High
357	4	High
358	5	Highest
360	3	Mid
361	5	Highest
363	2	Low
364	4	High
365	4	High
366	5	Highest
367	4	High
368	3	Mid
369	3	Mid
370	2	Low
371	5	Highest
372	5	Highest
373	5	Highest
374	4	High
376	2	Low
377	2	Low
378	3	Mid
379	4	High
381	4	High
383	3	Mid
384	5	Highest
385	3	Mid
386	3	Mid
387	4	High
388	1	Lowest
389	3	Mid
390	4	High
391	4	High
392	4	High
394	5	Highest
395	5	Highest
396	3	Mid
398	4	High
399	5	Highest
400	3	Mid
402	4	High
403	4	High
404	3	Mid
407	2	Low
408	4	High
409	4	High
410	4	High
411	4	High
413	3	Mid
414	4	High
415	1	Lowest
416	3	Mid
417	2	Low
418	4	High
419	3	Mid
420	4	High
421	3	Mid
423	5	Highest
424	3	Mid
425	3	Mid
426	5	Highest
427	3	Mid
428	4	High
429	5	Highest
431	1	Lowest
432	5	Highest
434	5	Highest
435	4	High
436	1	Lowest
438	2	Low
439	3	Mid
440	4	High
441	3	Mid
442	3	Mid
443	5	Highest
444	5	Highest
446	4	High
447	5	Highest
448	5	Highest
449	4	High
450	4	High
451	2	Low
453	1	Lowest
454	5	Highest
455	4	High
456	4	High
457	1	Lowest
458	5	Highest
459	2	Low
460	4	High
461	3	Mid
462	4	High
463	5	Highest
464	4	High
465	4	High
466	4	High
467	5	Highest
468	5	Highest
469	3	Mid
470	5	Highest
471	4	High
472	1	Lowest
473	4	High
474	5	Highest
475	4	High
477	3	Mid
478	1	Lowest
479	4	High
480	3	Mid
481	2	Low
482	4	High
483	3	Mid
485	4	High
486	2	Low
487	4	High
489	5	Highest
490	4	High
491	1	Lowest
492	4	High
493	3	Mid
494	5	Highest
495	4	High
497	3	Mid
498	4	High
499	3	Mid
501	1	Lowest
502	3	Mid
503	2	Low
504	4	High
505	4	High
506	5	Highest
507	4	High
508	5	Highest
509	3	Mid
510	3	Mid
511	2	Low
512	3	Mid
514	5	Highest
515	5	Highest
516	4	High
517	1	Lowest
519	3	Mid
520	3	Mid
521	2	Low
522	3	Mid
523	4	High
524	4	High
525	4	High
526	3	Mid
527	3	Mid
528	4	High
529	4	High
530	2	Low
531	3	Mid
532	3	Mid
533	5	Highest
534	3	Mid
535	5	Highest
536	3	Mid
537	4	High
538	4	High
539	5	Highest
540	5	Highest
541	3	Mid
542	4	High
544	4	High
545	2	Low
546	1	Lowest
547	4	High
548	4	High
549	4	High
550	1	Lowest
551	4	High
552	4	High
553	4	High
554	4	High
555	4	High
558	3	Mid
559	5	Highest
560	5	Highest
561	4	High
562	3	Mid
563	5	Highest
564	3	Mid
565	5	Highest
566	4	High
567	4	High
568	1	Lowest
569	3	Mid
571	4	High
572	5	Highest
573	4	High
574	5	Highest
575	4	High
576	5	Highest
578	3	Mid
579	4	High
581	4	High
582	4	High
583	3	Mid
584	5	Highest
585	5	Highest
586	3	Mid
587	4	High
588	4	High
589	4	High
590	4	High
591	1	Lowest
592	4	High
593	5	Highest
595	1	Lowest
596	2	Low
597	3	Mid
598	4	High
599	3	Mid
601	4	High
602	1	Lowest
604	4	High
605	4	High
606	3	Mid
607	4	High
609	4	High
610	3	Mid
611	4	High
612	4	High
613	4	High
614	3	Mid
616	3	Mid
617	2	Low
618	3	Mid
619	1	Lowest
620	3	Mid
621	2	Low
622	3	Mid
623	3	Mid
624	4	High
625	5	Highest
627	4	High
628	2	Low
629	5	Highest
630	2	Low
632	5	Highest
633	4	High
634	3	Mid
635	5	Highest
636	2	Low
637	4	High
639	5	Highest
640	4	High
641	4	High
642	2	Low
643	5	Highest
644	5	Highest
645	2	Low
646	4	High
647	2	Low
648	4	High
649	3	Mid
651	4	High
652	5	Highest
654	4	High
655	5	Highest
656	4	High
657	5	Highest
658	3	Mid
659	5	Highest
660	1	Lowest
663	5	Highest
664	4	High
665	4	High
666	4	High
667	4	High
668	2	Low
669	4	High
670	4	High
671	5	Highest
672	5	Highest
673	5	Highest
674	5	Highest
676	4	High
677	5	Highest
678	4	High
679	3	Mid
680	1	Lowest
681	5	Highest
682	4	High
683	5	Highest
684	2	Low
685	4	High
686	3	Mid
687	4	High
688	3	Mid
689	5	Highest
690	5	Highest
691	5	Highest
693	2	Low
695	5	Highest
697	2	Low
698	5	Highest
699	5	Highest
701	5	Highest
702	5	Highest
703	3	Mid
704	3	Mid
705	5	Highest
706	4	High
708	1	Lowest
710	4	High
711	4	High
712	4	High
714	4	High
715	2	Low
716	4	High
717	3	Mid
718	5	Highest
719	4	High
720	4	High
721	2	Low
722	5	Highest
723	1	Lowest
724	4	High
725	4	High
727	1	Lowest
728	4	High
730	4	High
731	2	Low
732	3	Mid
734	4	High
736	2	Low
738	2	Low
739	5	Highest
741	5	Highest
742	3	Mid
743	4	High
744	5	Highest
745	4	High
746	4	High
747	3	Mid
748	5	Highest
750	5	Highest
751	3	Mid
752	5	Highest
753	1	Lowest
755	4	High
756	4	High
757	5	Highest
758	5	Highest
759	5	Highest
760	4	High
761	5	Highest
762	3	Mid
763	4	High
764	5	Highest
765	3	Mid
766	4	High
767	5	Highest
768	4	High
769	1	Lowest
771	3	Mid
772	5	Highest
773	3	Mid
774	4	High
775	2	Low
777	5	Highest
779	1	Lowest
780	5	Highest
782	4	High
783	2	Low
784	4	High
785	4	High
786	2	Low
787	5	Highest
790	5	Highest
791	3	Mid
793	3	Mid
794	4	High
795	5	Highest
796	4	High
797	5	Highest
798	5	Highest
799	5	Highest
800	1	Lowest
801	4	High
802	3	Mid
803	3	Mid
804	3	Mid
805	4	High
806	4	High
807	3	Mid
808	5	Highest
809	4	High
810	4	High
811	5	Highest
812	3	Mid
813	5	Highest
815	2	Low
816	5	Highest
817	1	Lowest
818	4	High
819	3	Mid
820	3	Mid
821	3	Mid
822	4	High
823	3	Mid
825	4	High
827	5	Highest
828	4	High
830	4	High
831	5	Highest
834	1	Lowest
835	5	Highest
836	3	Mid
837	4	High
838	4	High
839	3	Mid
840	3	Mid
841	1	Lowest
842	3	Mid
843	1	Lowest
844	3	Mid
845	4	High
846	4	High
847	4	High
848	4	High
849	2	Low
850	4	High
851	4	High
852	5	Highest
853	5	Highest
854	5	Highest
855	3	Mid
856	5	Highest
857	5	Highest
859	5	Highest
860	5	Highest
861	3	Mid
863	5	Highest
865	4	High
866	4	High
869	4	High
870	4	High
872	4	High
873	3	Mid
874	5	Highest
875	5	Highest
876	5	Highest
878	4	High
879	3	Mid
880	5	Highest
881	3	Mid
882	2	Low
886	5	Highest
887	3	Mid
888	4	High
889	5	Highest
891	4	High
893	4	High
895	4	High
896	4	High
897	5	Highest
899	3	Mid
900	5	Highest
901	4	High
902	5	Highest
904	5	Highest
906	5	Highest
909	4	High
910	4	High
911	4	High
912	5	Highest
913	1	Lowest
914	4	High
915	5	Highest
916	5	Highest
917	3	Mid
918	2	Low
919	4	High
921	3	Mid
922	3	Mid
923	5	Highest
926	4	High
927	4	High
928	3	Mid
929	4	High
930	5	Highest
933	3	Mid
934	4	High
935	4	High
936	5	Highest
937	2	Low
940	5	Highest
941	5	Highest
943	5	Highest
944	4	High
946	5	Highest
947	5	Highest
948	4	High
950	4	High
952	4	High
953	4	High
955	5	Highest
957	4	High
958	4	High
960	4	High
961	3	Mid
963	4	High
964	4	High
967	4	High
969	4	High
970	4	High
971	5	Highest
973	5	Highest
974	3	Mid
975	4	High
977	3	Mid
979	4	High
980	5	Highest
981	4	High
982	4	High
983	5	Highest
985	3	Mid
987	5	Highest
988	5	Highest
989	5	Highest
990	5	Highest
991	4	High
992	3	Mid
995	5	Highest
996	1	Lowest
997	4	High
998	3	Mid
999	4	High
1002	4	High
1004	5	Highest
1005	4	High
1006	4	High
1007	5	Highest
1008	5	Highest
1009	5	Highest
1010	5	Highest
1011	4	High
1012	5	Highest
1013	4	High
1015	2	Low
1017	5	Highest
1018	4	High
1019	4	High
1020	4	High
1021	3	Mid
1022	3	Mid
1023	2	Low
1024	5	Highest
1025	4	High
1026	5	Highest
1027	3	Mid
1028	3	Mid
1029	4	High
1030	4	High
1031	2	Low
1032	5	Highest
1033	3	Mid
1034	5	Highest
1036	5	Highest
1037	5	Highest
1038	5	Highest
1040	4	High
1041	5	Highest
1042	4	High
1044	5	Highest
1045	3	Mid
1046	4	High
1047	2	Low
1048	5	Highest
1049	3	Mid
1050	3	Mid
1052	4	High
1053	5	Highest
1055	4	High
1056	5	Highest
1059	5	Highest
1060	5	Highest
1061	1	Lowest
1062	4	High
1063	4	High
1064	4	High
1065	3	Mid
1067	2	Low
1068	3	Mid
1069	5	Highest
1070	1	Lowest
1071	5	Highest
1072	5	Highest
1073	5	Highest
1074	4	High
1076	4	High
1077	2	Low
1078	3	Mid
1079	4	High
1080	4	High
1082	4	High
1083	2	Low
1084	4	High
1085	1	Lowest
1087	4	High
1088	4	High
1089	4	High
1090	5	Highest
1091	3	Mid
1092	1	Lowest
1093	3	Mid
1094	5	Highest
1096	4	High
1098	4	High
1099	4	High
1100	3	Mid
1101	5	Highest
1102	4	High
1103	1	Lowest
1104	5	Highest
1105	2	Low
1107	5	Highest
1108	2	Low
1109	4	High
1110	5	Highest
1111	5	Highest
1112	4	High
1113	5	Highest
1114	2	Low
1115	3	Mid
1116	4	High
1117	4	High
1118	3	Mid
1119	5	Highest
1120	5	Highest
1121	2	Low
1122	5	Highest
1124	1	Lowest
1126	3	Mid
1127	1	Lowest
1128	3	Mid
1130	5	Highest
1131	4	High
1132	3	Mid
1133	5	Highest
1134	5	Highest
1135	3	Mid
1136	4	High
1137	4	High
1139	2	Low
1140	1	Lowest
1141	4	High
1142	4	High
1143	3	Mid
1144	3	Mid
1145	5	Highest
1146	3	Mid
1147	4	High
1148	5	Highest
1149	4	High
1150	4	High
1152	2	Low
1153	5	Highest
1156	4	High
1157	4	High
1158	4	High
1159	3	Mid
1160	5	Highest
1161	4	High
1162	5	Highest
1163	3	Mid
1164	4	High
1165	3	Mid
1166	3	Mid
1167	2	Low
1168	3	Mid
1169	3	Mid
1170	4	High
1171	4	High
1172	4	High
1173	2	Low
1174	4	High
1176	4	High
1179	5	Highest
1180	5	Highest
1181	4	High
1182	4	High
1184	4	High
1186	4	High
1188	5	Highest
1189	3	Mid
1191	4	High
1192	4	High
1193	2	Low
1194	3	Mid
1195	4	High
1197	2	Low
1198	4	High
1199	4	High
1200	4	High
1201	5	Highest
1203	4	High
1205	4	High
1206	2	Low
1207	5	Highest
1208	3	Mid
1209	1	Lowest
1210	4	High
1211	5	Highest
1212	2	Low
1213	3	Mid
1214	5	Highest
1215	4	High
1216	5	Highest
1217	4	High
1218	3	Mid
1219	5	Highest
1220	2	Low
1221	4	High
1223	4	High
1224	4	High
1226	3	Mid
1229	4	High
1230	4	High
1231	5	Highest
1232	5	Highest
1233	1	Lowest
1235	4	High
1236	3	Mid
1237	4	High
1238	5	Highest
1239	5	Highest
1240	4	High
1242	4	High
1243	3	Mid
1244	4	High
1245	4	High
1246	4	High
1247	4	High
1249	4	High
1250	5	Highest
1251	4	High
1253	4	High
1254	2	Low
1255	5	Highest
1257	3	Mid
1258	1	Lowest
1259	3	Mid
1260	4	High
1261	4	High
1262	4	High
1263	3	Mid
1264	3	Mid
1265	4	High
1267	4	High
1268	5	Highest
1270	4	High
1271	4	High
1272	5	Highest
1273	5	Highest
1276	2	Low
1277	5	Highest
1278	4	High
1279	3	Mid
1280	2	Low
1281	3	Mid
1282	5	Highest
1283	5	Highest
1285	2	Low
1286	4	High
1289	4	High
1290	4	High
1291	4	High
1292	1	Lowest
1294	4	High
1295	4	High
1296	4	High
1297	2	Low
1298	4	High
1299	4	High
1300	4	High
1302	5	Highest
1303	4	High
1305	4	High
1306	4	High
1307	3	Mid
1308	1	Lowest
1311	5	Highest
1312	3	Mid
1313	4	High
1316	5	Highest
1317	2	Low
1319	5	Highest
1320	4	High
1321	2	Low
1322	5	Highest
1323	4	High
1324	4	High
1325	4	High
1326	3	Mid
1327	3	Mid
1328	2	Low
1329	3	Mid
1331	2	Low
1332	3	Mid
1333	4	High
1334	3	Mid
1335	4	High
1337	4	High
1339	3	Mid
1340	4	High
1341	3	Mid
1342	4	High
1345	5	Highest
1347	3	Mid
1349	5	Highest
1350	4	High
1352	4	High
1353	2	Low
1354	2	Low
1355	2	Low
1356	3	Mid
1357	2	Low
1358	3	Mid
1359	2	Low
1360	3	Mid
1364	5	Highest
1365	4	High
1366	5	Highest
1367	4	High
1368	4	High
1369	2	Low
1370	3	Mid
1372	1	Lowest
1374	3	Mid
1375	4	High
1376	4	High
1377	4	High
1378	3	Mid
1379	4	High
1381	4	High
1382	5	Highest
1383	1	Lowest
1384	4	High
1387	5	Highest
1388	3	Mid
1389	4	High
1390	4	High
1391	4	High
1392	5	Highest
1393	3	Mid
1394	2	Low
1395	3	Mid
1396	5	Highest
1397	3	Mid
1398	2	Low
1399	4	High
1400	4	High
1401	3	Mid
1402	2	Low
1403	5	Highest
1404	3	Mid
1405	4	High
1406	3	Mid
1407	4	High
1408	4	High
1411	3	Mid
1412	3	Mid
1413	4	High
1415	5	Highest
1416	4	High
1417	3	Mid
1418	3	Mid
1419	3	Mid
1420	4	High
1421	2	Low
1422	3	Mid
1423	4	High
1424	4	High
1425	1	Lowest
1426	2	Low
1428	4	High
1429	5	Highest
1430	4	High
1431	5	Highest
1432	4	High
1433	5	Highest
1434	2	Low
1436	2	Low
1437	4	High
1438	5	Highest
1440	5	Highest
1441	4	High
1442	5	Highest
1443	5	Highest
1444	4	High
1446	3	Mid
1447	1	Lowest
1448	5	Highest
1449	3	Mid
1450	3	Mid
1451	4	High
1452	4	High
1453	2	Low
1454	4	High
1455	2	Low
1456	5	Highest
1457	5	Highest
1458	4	High
1460	4	High
1463	5	Highest
1464	2	Low
1465	4	High
1467	4	High
1469	4	High
1470	3	Mid
1471	4	High
1472	3	Mid
1473	3	Mid
1474	5	Highest
1475	3	Mid
1478	3	Mid
1479	5	Highest
1480	4	High
1481	5	Highest
1482	4	High
1484	4	High
1485	3	Mid
1486	3	Mid
1487	4	High
1489	5	Highest
1490	3	Mid
1491	4	High
1492	5	Highest
1493	2	Low
1494	3	Mid
1496	1	Lowest
1497	3	Mid
1498	2	Low
1499	5	Highest
1501	4	High
1502	4	High
1503	5	Highest
1504	4	High
1505	3	Mid
1506	5	Highest
1507	2	Low
1508	2	Low
1509	4	High
1510	3	Mid
1511	5	Highest
1512	4	High
1513	5	Highest
1514	3	Mid
1515	3	Mid
1516	5	Highest
1517	5	Highest
1519	3	Mid
1520	4	High
1521	4	High
1522	1	Lowest
1523	3	Mid
1524	5	Highest
1525	3	Mid
1526	4	High
1527	5	Highest
1528	4	High
1529	4	High
1530	4	High
1531	5	Highest
1532	5	Highest
1533	3	Mid
1534	3	Mid
1536	5	Highest
1537	5	Highest
1538	3	Mid
1539	5	Highest
1540	3	Mid
1541	4	High
1542	5	Highest
1543	5	Highest
1544	2	Low
1545	4	High
1546	4	High
1547	5	Highest
1548	1	Lowest
1549	3	Mid
1550	4	High
1551	4	High
1552	2	Low
1553	4	High
1554	3	Mid
1556	4	High
1557	3	Mid
1558	3	Mid
1559	4	High
1560	2	Low
1561	3	Mid
1562	3	Mid
1563	4	High
1565	4	High
1566	4	High
1567	2	Low
1568	2	Low
1569	4	High
1570	3	Mid
1571	5	Highest
1572	4	High
1573	4	High
1574	1	Lowest
1575	4	High
1576	1	Lowest
1577	5	Highest
1578	4	High
1579	5	Highest
1580	5	Highest
1581	4	High
1582	4	High
1584	1	Lowest
1585	5	Highest
1587	5	Highest
1588	4	High
1589	1	Lowest
1590	4	High
1591	5	Highest
1592	5	Highest
1593	3	Mid
1594	3	Mid
1595	4	High
1596	4	High
1597	4	High
1598	4	High
1600	4	High
1602	3	Mid
1603	4	High
1604	3	Mid
1605	3	Mid
1606	5	Highest
1607	4	High
1609	5	Highest
1610	5	Highest
1611	5	Highest
1612	5	Highest
1613	3	Mid
1614	4	High
1615	3	Mid
1616	4	High
1617	5	Highest
1618	4	High
1619	4	High
1620	5	Highest
1621	5	Highest
1623	1	Lowest
1624	4	High
1626	3	Mid
1627	1	Lowest
1628	5	Highest
1629	5	Highest
1630	3	Mid
1631	1	Lowest
1632	5	Highest
1633	4	High
1637	5	Highest
1638	2	Low
1639	3	Mid
1640	4	High
1641	5	Highest
1642	5	Highest
1643	3	Mid
1644	5	Highest
1645	1	Lowest
1646	2	Low
1647	5	Highest
1648	4	High
1649	5	Highest
1651	3	Mid
1652	4	High
1654	1	Lowest
1655	4	High
1656	5	Highest
1657	5	Highest
1658	3	Mid
1659	2	Low
1661	3	Mid
1662	2	Low
1663	1	Lowest
1664	4	High
1665	5	Highest
1666	4	High
1667	4	High
1668	2	Low
1669	4	High
1670	4	High
1674	5	Highest
1675	5	Highest
1677	5	Highest
1678	5	Highest
1679	3	Mid
1680	4	High
1681	4	High
1682	3	Mid
1683	3	Mid
1684	4	High
1689	5	Highest
1690	4	High
1691	1	Lowest
1692	1	Lowest
1693	3	Mid
1695	5	Highest
1696	5	Highest
1698	3	Mid
1699	4	High
1701	4	High
1702	1	Lowest
1703	5	Highest
1704	4	High
1705	4	High
1706	4	High
1707	3	Mid
1708	3	Mid
1709	5	Highest
1710	5	Highest
1711	5	Highest
1712	2	Low
1714	4	High
1715	5	Highest
1716	4	High
1717	4	High
1718	3	Mid
1719	2	Low
1720	2	Low
1722	5	Highest
1723	4	High
1724	4	High
1725	4	High
1726	5	Highest
1727	3	Mid
1729	5	Highest
1730	4	High
1731	5	Highest
1732	3	Mid
1733	5	Highest
1736	5	Highest
1737	3	Mid
1738	5	Highest
1739	1	Lowest
1741	5	Highest
1742	4	High
1743	4	High
1744	5	Highest
1746	5	Highest
1747	5	Highest
1748	5	Highest
1749	4	High
1750	5	Highest
1751	4	High
1752	3	Mid
1753	4	High
1755	4	High
1756	3	Mid
1757	4	High
1758	4	High
1759	4	High
1763	3	Mid
1764	4	High
1765	5	Highest
1766	1	Lowest
1767	4	High
1768	3	Mid
1769	4	High
1771	2	Low
1772	4	High
1773	1	Lowest
1774	2	Low
1775	3	Mid
1776	5	Highest
1777	4	High
1778	5	Highest
1779	3	Mid
1780	5	Highest
1781	5	Highest
1782	4	High
1783	4	High
1784	3	Mid
1785	1	Lowest
1787	3	Mid
1788	4	High
1791	4	High
1793	5	Highest
1794	4	High
1795	5	Highest
1796	5	Highest
1798	3	Mid
1799	3	Mid
1800	3	Mid
1802	4	High
1803	5	Highest
1805	3	Mid
1806	5	Highest
1808	3	Mid
1810	2	Low
1812	5	Highest
1813	4	High
1815	5	Highest
1816	4	High
1817	3	Mid
1818	5	Highest
1819	3	Mid
1820	3	Mid
1821	5	Highest
1822	5	Highest
1823	5	Highest
1824	4	High
1825	1	Lowest
1826	4	High
1827	4	High
1828	3	Mid
1829	4	High
1830	3	Mid
1831	3	Mid
1832	3	Mid
1833	5	Highest
1834	4	High
1835	3	Mid
1836	1	Lowest
1837	4	High
1838	4	High
1839	5	Highest
1840	4	High
1841	5	Highest
1842	4	High
1843	4	High
1844	4	High
1845	4	High
1847	5	Highest
1848	3	Mid
1849	3	Mid
1850	4	High
1851	1	Lowest
1852	4	High
1853	5	Highest
1854	4	High
1855	4	High
1856	4	High
1860	1	Lowest
1861	4	High
1862	5	Highest
1863	3	Mid
1864	5	Highest
1865	4	High
1866	4	High
1867	5	Highest
1868	1	Lowest
1870	4	High
1871	3	Mid
1873	3	Mid
1874	5	Highest
1875	5	Highest
1877	3	Mid
1878	3	Mid
1880	3	Mid
1881	5	Highest
1883	1	Lowest
1885	2	Low
1886	3	Mid
1887	5	Highest
1888	5	Highest
1889	5	Highest
1890	4	High
1891	5	Highest
1894	5	Highest
1895	5	Highest
1896	3	Mid
1897	4	High
1898	4	High
1899	5	Highest
1900	3	Mid
1902	3	Mid
1903	4	High
1904	4	High
1906	5	Highest
1907	5	Highest
1908	4	High
1909	4	High
1910	4	High
1911	5	Highest
1913	3	Mid
1914	5	Highest
1915	2	Low
1916	5	Highest
1917	2	Low
1918	4	High
1919	5	Highest
1921	3	Mid
1923	2	Low
1925	4	High
1926	5	Highest
1927	4	High
1928	4	High
1930	3	Mid
1931	5	Highest
1932	5	Highest
1933	4	High
1934	4	High
1935	3	Mid
1936	5	Highest
1937	5	Highest
1938	5	Highest
1939	4	High
1940	4	High
1941	5	Highest
1942	5	Highest
1944	5	Highest
1945	3	Mid
1946	4	High
1950	5	Highest
1952	3	Mid
1953	3	Mid
1954	2	Low
1955	4	High
1956	4	High
1957	2	Low
1961	1	Lowest
1962	5	Highest
1963	3	Mid
1964	4	High
1965	4	High
1966	5	Highest
1967	5	Highest
1970	4	High
1971	3	Mid
1972	4	High
1973	4	High
1974	5	Highest
1977	4	High
1978	2	Low
1980	4	High
1982	5	Highest
1984	3	Mid
1985	2	Low
1986	3	Mid
1987	4	High
1988	3	Mid
1989	2	Low
1990	2	Low
1992	4	High
1993	4	High
1994	4	High
1995	2	Low
1996	5	Highest
1997	3	Mid
1998	4	High
1999	4	High
2000	5	Highest
2001	3	Mid
2004	2	Low
2005	4	High
2006	4	High
2007	5	Highest
2008	5	Highest
2009	3	Mid
2010	1	Lowest
2011	5	Highest
2012	1	Lowest
2014	5	Highest
2016	4	High
2017	3	Mid
2018	4	High
2019	4	High
2021	5	Highest
2022	3	Mid
2023	5	Highest
2024	5	Highest
2025	1	Lowest
2027	3	Mid
2028	5	Highest
2029	4	High
2030	3	Mid
2031	3	Mid
2032	4	High
2033	3	Mid
2034	4	High
2035	4	High
2039	4	High
2040	4	High
2041	4	High
2042	5	Highest
2043	4	High
2044	5	Highest
2045	4	High
2046	2	Low
2049	3	Mid
2050	4	High
2051	4	High
2052	5	Highest
2053	3	Mid
2054	1	Lowest
2055	4	High
2056	3	Mid
2057	2	Low
2058	3	Mid
2059	4	High
2061	5	Highest
2062	3	Mid
2063	4	High
2064	4	High
2065	5	Highest
2066	2	Low
2067	5	Highest
2069	5	Highest
2071	1	Lowest
2074	4	High
2075	1	Lowest
2076	5	Highest
2077	5	Highest
2078	2	Low
2079	1	Lowest
2080	3	Mid
2081	4	High
2082	5	Highest
2083	5	Highest
2084	1	Lowest
2086	3	Mid
2087	4	High
2088	4	High
2089	4	High
2090	5	Highest
2091	4	High
2092	4	High
2094	5	Highest
2095	3	Mid
2096	3	Mid
2097	1	Lowest
2098	5	Highest
2099	4	High
2100	3	Mid
2105	2	Low
2106	3	Mid
2107	3	Mid
2108	4	High
2109	5	Highest
2110	5	Highest
2111	3	Mid
2112	4	High
2113	4	High
2115	4	High
2116	2	Low
2118	4	High
2119	3	Mid
2120	4	High
2121	3	Mid
2122	3	Mid
2123	3	Mid
2124	4	High
2125	5	Highest
2126	1	Lowest
2127	4	High
2128	2	Low
2129	1	Lowest
2130	3	Mid
2131	4	High
2132	1	Lowest
2133	2	Low
2134	5	Highest
2135	4	High
2136	5	Highest
2137	5	Highest
2139	4	High
2140	4	High
2141	2	Low
2142	5	Highest
2143	3	Mid
2144	3	Mid
2145	4	High
2148	4	High
2149	2	Low
2150	5	Highest
2153	4	High
2155	5	Highest
2156	4	High
2157	4	High
2158	4	High
2159	3	Mid
2160	5	Highest
2161	4	High
2162	2	Low
2163	5	Highest
2164	2	Low
2165	4	High
2166	4	High
2167	3	Mid
2169	4	High
2171	5	Highest
2172	4	High
2173	4	High
2174	4	High
2175	4	High
2176	5	Highest
2177	4	High
2178	4	High
2179	4	High
2180	3	Mid
2181	4	High
2182	4	High
2184	4	High
2186	3	Mid
2187	5	Highest
2188	5	Highest
2190	5	Highest
2191	4	High
2193	4	High
2194	4	High
2195	5	Highest
2196	3	Mid
2201	2	Low
2202	5	Highest
2204	4	High
2205	4	High
2206	3	Mid
2208	4	High
2209	5	Highest
2212	2	Low
2213	3	Mid
2214	4	High
2215	4	High
2216	5	Highest
2217	4	High
2219	3	Mid
2222	4	High
2223	5	Highest
2224	5	Highest
2225	5	Highest
2226	5	Highest
2227	4	High
2229	1	Lowest
2231	4	High
2232	4	High
2233	1	Lowest
2234	5	Highest
2235	2	Low
2236	4	High
2237	3	Mid
2238	2	Low
2239	4	High
2243	5	Highest
2244	5	Highest
2245	4	High
2246	5	Highest
2248	5	Highest
2250	3	Mid
2251	4	High
2252	5	Highest
2253	4	High
2254	5	Highest
2256	4	High
2258	5	Highest
2259	4	High
2260	3	Mid
2261	3	Mid
2262	5	Highest
2264	4	High
2265	4	High
2266	1	Lowest
2267	4	High
2269	4	High
2270	4	High
2271	4	High
2273	1	Lowest
2274	3	Mid
2275	4	High
2277	4	High
2280	3	Mid
2281	3	Mid
2283	4	High
2284	1	Lowest
2285	5	Highest
2286	4	High
2287	5	Highest
2288	4	High
2289	2	Low
2290	3	Mid
2291	2	Low
2293	2	Low
2294	3	Mid
2295	4	High
2296	5	Highest
2297	3	Mid
2298	4	High
2299	3	Mid
2300	3	Mid
2302	5	Highest
2303	4	High
2304	1	Lowest
2305	4	High
2306	4	High
2307	5	Highest
2309	3	Mid
2310	4	High
2311	4	High
2312	4	High
2313	4	High
2314	4	High
2315	4	High
2318	4	High
2320	4	High
2321	5	Highest
2322	4	High
2323	5	Highest
2324	4	High
2325	5	Highest
2326	2	Low
2327	5	Highest
2328	3	Mid
2329	5	Highest
2330	3	Mid
2331	3	Mid
2333	4	High
2334	3	Mid
2335	4	High
2336	5	Highest
2337	5	Highest
2338	4	High
2339	5	Highest
2340	3	Mid
2342	4	High
2344	5	Highest
2346	5	Highest
2347	1	Lowest
2348	5	Highest
2349	3	Mid
2350	1	Lowest
2351	3	Mid
2352	4	High
2353	3	Mid
2355	4	High
2356	2	Low
2357	4	High
2359	2	Low
2360	2	Low
2361	3	Mid
2362	4	High
2363	3	Mid
2365	4	High
2366	5	Highest
2368	3	Mid
2370	5	Highest
2371	4	High
2372	3	Mid
2373	1	Lowest
2375	1	Lowest
2376	5	Highest
2377	2	Low
2378	4	High
2379	5	Highest
2380	3	Mid
2381	5	Highest
2382	2	Low
2383	4	High
2384	2	Low
2385	4	High
2387	1	Lowest
2389	5	Highest
2391	4	High
2392	3	Mid
2393	5	Highest
2396	3	Mid
2397	4	High
2398	3	Mid
2399	4	High
2400	3	Mid
2401	5	Highest
2402	2	Low
2403	4	High
2404	1	Lowest
2405	3	Mid
2407	3	Mid
2408	5	Highest
2409	3	Mid
2410	3	Mid
2411	4	High
2412	3	Mid
2414	4	High
2415	5	Highest
2416	4	High
2417	4	High
2418	4	High
2419	1	Lowest
2422	4	High
2423	5	Highest
2424	5	Highest
2425	3	Mid
2426	5	Highest
2428	3	Mid
2429	3	Mid
2430	5	Highest
2431	2	Low
2433	5	Highest
2434	4	High
2435	4	High
2436	4	High
2437	3	Mid
2438	3	Mid
2439	4	High
2440	5	Highest
2442	4	High
[truncated: 45,529 more rows]
